# Supplementary material for: Single cell tracing of Pomc neurons reveals recruitment of ‘Ghost’ subtypes with atypical identity in a mouse model of obesity
Source: Nat Commun. 2024 Apr 24;15:3443. doi: 10.1038/s41467-024-47877-2 (PMC11043070; doi:10.1038/s41467-024-47877-2)
Supplement: Supplementary file 5 — Source Data [file 41467_2024_47877_MOESM5_ESM.xlsx]

## Sheet: Figure 1
Figure 1 A
mRNA
Ghost											Pomc+
15.7635	22.7273	26.8571	25.5924	22.7273	25.5319	28.1818	21.9585	26.8571	28.1818	21.9585	84.2365	77.2727	73.1429	74.4076	77.2727	74.4681	71.8182	78.0415	73.1429	71.8182	78.0415
Protein
Ghost					Pomc+
19.0972	16.4794	18.5185	8.33333	27.1062	80.9028	83.5206	81.4815	91.6667	72.8938
Figure 1B
mRNA
Ghost			Pomc+
15.8163	14.9606	1.86567	84.1837	85.0394	98.1343
Protein
Ghost				Pomc+
12.0735	10.6952	8.67052	28.7879	87.9265	89.3048	91.3295	71.2121
Figure 1C
Ghost				Pomc+
18.7919	11.2903	10.4348	21.0526	81.2081	88.7097	89.5652	78.9474
Figure 1D
	Pomc+											Ghost
Cart mRNA	95.3688	96.0819	89.2735	95.3159	85.7499							59.8214	52.7778	33.3333	10	45.3704
Tbx3 Protein	62.5668	60	29.1667	78.3333	60	27.9503	65.9686	39.0244	29.1667	65.9686	39.0244	43.75	50	19.3548	77.4194	50	7.40741	27.5862	22	19.3548	27.5862	22
Lepr mRNA	28.27	28.2443	46.371	42.9577								10.582	13.8614	26.1905	9.44882
Glp1r mRNA	36.7089	29.771	62.9032	43.662								22.7513	19.802	33.3333	22.8346
Insr mRNA	86.4865	88.7324	78.125	80.4878								67.4797	73.7705	50	62.1951
Gad65/67 mRNA	26.4151	23.8532	18.5185	53.6082	19.5652	49.359						33.3333	41.3793	23.0769	0	12.5	42.8571
Slc17a6 mRNA	11.3208	5.50459	5.55556	11.3402	5.7971	3.84615						11.1111	6.89655	38.4615	33.3333	12.5	4.7619
Gad65/67 Slc17a6	55.6604	61.4679	72.2222	32.9897	69.5652	37.8205						38.8889	37.931	30.7692	0	37.5	28.5714
No NT	6.60377	9.17431	3.7037	2.06186	5.07246	8.97436						16.6667	13.7931	7.69231	66.6667	37.5	23.8095
Figure 1F
Pomc+	Ghost
5.40541	16.6667
12.1951	16.6667
23.0769	32
10.8108	42.8571
10.2564	26.6667
5.45455	37.5

## Sheet: Figure 2
Figure 2 B-E							Figure 2F
Label	X	Y	Z	Ghost	Pomc+		Ghost	Pomc+
1	800.543	1023.29	362.815	0	1		1336.42	1023.29
2	434.787	1048.63	341.93	0	1		1691.32	1048.63
3	196.892	1072.6	342.005	0	1		886.282	1072.6
4	1029.17	1067.19	356.08	0	1		1365.43	1067.19
5	369.692	1128.33	346.44	0	1		2107	1128.33
6	260.837	1174.58	351.955	0	1		1662.05	1174.58
7	43.318	1195.65	343.505	0	1		2042.53	1195.65
8	565.641	1440.51	55.925	0	1		2087.75	1440.51
9	190.328	975.18	58.81	0	1		1311.02	975.18
10	338.853	1071.96	133.53	0	1		1957.17	1071.96
11	450.161	1324.72	84.23	0	1		2014.9	1324.72
12	715.705	1413.36	355.34	0	1		1906.42	1413.36
13	503.963	1530.24	184.73	0	1		1954.31	1530.24
14	529.976	1725.15	356.695	0	1		1391.3	1725.15
15	439.918	1527.15	94.725	0	1		1444.09	1527.15
16	282.865	563.017	350.845	0	1		1758.79	563.017
17	427.557	1621.07	73.025	0	1		1776.91	1621.07
18	203.931	1086.42	146.37	0	1		1860.46	1086.42
19	428.86	1458.45	121.425	0	1		2320.83	1458.45
20	53.575	741.362	487.06	0	1		1159.33	741.362
21	3.715	1722.9	74.2	0	1		1549.91	1722.9
22	9.636	1826.6	69.87	0	1		1716.02	1826.6
23	112.946	846.214	226.55	0	1		1384.27	846.214
24	61.041	1274.28	79.095	0	1		1787.03	1274.28
25	578.926	1336.42	84.605	1	0		1828.81	985.325
26	216.562	985.325	344.23	0	1		2313.06	1638.14
27	542.88	1638.14	135.115	0	1		1665.22	1219.52
28	390.07	1219.52	352.795	0	1		834.587	1224.56
29	302.798	1224.56	350.27	0	1		1703.89	1119.16
30	105.787	1119.16	85.765	0	1		1828.39	1154.15
31	189.319	1154.15	142.72	0	1		1979.87	1252.29
32	417.24	1252.29	83.3	0	1		1719.16	1315.8
33	380.611	1315.8	145.59	0	1		2075.9	1406.3
34	531.325	1406.3	91.63	0	1		2156.47	1493.13
35	495.204	1493.13	94.79	0	1		926.206	1644.11
36	100.994	1644.12	351.94	0	1		1616.34	1845.37
37	478.935	1845.37	352.335	0	1		1991.85	1931.27
38	196.412	1931.27	350.21	0	1		1518.94	1010.23
39	264.709	1010.23	91.96	0	1		639.426	642.481
40	392.691	642.481	378.845	0	1		1525.99	1334.37
41	169.799	1334.37	85.775	0	1		1953.47	1335.17
42	498.729	1335.17	98.015	0	1		2067.05	1362.94
43	422.844	1362.94	98.045	0	1		1260.11	1488.47
44	537.053	1488.47	90.27	0	1		1431.73	1513.33
45	624.318	1513.33	89.205	0	1		1497.65	1566.08
46	537.927	1566.08	94.27	0	1		1550.67	1584.86
47	490.981	1584.86	121.43	0	1		1882.22	1618.73
48	362.705	1618.73	171.255	0	1		1956.98	891.197
49	207.14	891.197	410.085	0	1		2156.65	920.423
50	458.629	1691.32	88.08	1	0		514.673	1013.18
51	410.486	920.423	361.51	0	1		1994.84	1064.13
52	40.316	1013.18	350.95	0	1		1989.18	1030.97
53	145.273	1064.13	138.71	0	1		1850	1034.93
54	221.736	1030.97	351.21	0	1		1998.92	1162.24
55	349.502	1034.93	353.125	0	1		2126.67	1200.04
56	408.182	1162.24	354.645	0	1		2337.84	1236.24
57	273.445	1200.04	133.02	0	1		1407.38	1364.16
58	71.622	1236.24	94.265	0	1		1586.82	1452.8
59	347.441	1364.16	366.215	0	1		1915.05	1388.95
60	185.738	1452.8	354.675	0	1		1578.55	1394.62
61	229.502	1388.95	94.275	0	1		1672.44	1600.74
62	269.784	1394.62	97.185	0	1		1728.07	1773.03
63	365.895	1600.74	353.855	0	1		1410.22	2030.79
64	383.752	1773.03	359.14	0	1		1440.06	1611.06
65	409.047	2030.79	351.505	0	1		1693.23	688.612
66	111.369	1611.06	90.855	0	1		1367.27	770.78
67	305.801	688.612	397.095	0	1		2097.84	1018.83
68	128.255	770.78	418.96	0	1		2023.82	1195.25
69	203.042	1018.83	103.925	0	1		2143.09	1231.77
70	845.21	886.282	366.95	1	0		2101.32	1288.83
71	7.288	1195.25	97.325	0	1		2105.42	1414.98
72	294.614	1231.77	116.52	0	1		1024.66	1469.4
73	656.024	1365.43	106.13	1	0		700.372	1414.91
74	622.198	1288.83	365.54	0	1		899.376	1594.08
75	342.223	1414.98	95.615	0	1		1789.52	1537.2
76	297.421	1469.4	157.73	0	1		2050.48	1822.47
77	123.654	1414.91	353.57	0	1		2094.68	1830.38
78	180.034	1594.08	364.705	0	1		1754.99	955.094
79	14.095	1537.2	93.25	0	1		1049.61	683.392
80	292.014	1822.46	394.65	0	1		1548	1119.45
81	582.956	1830.38	368.725	0	1		2196.4	859.118
82	558.015	2107	356.52	1	0		1697.71	866.754
83	48.191	955.094	102.63	0	1		1470.04	923.132
84	152.646	683.392	416.5	0	1		1798.22	1009.96
85	281.333	1119.45	214.92	0	1		1892.39	1054.61
86	637.782	859.118	378.565	0	1		1990.66	1077.44
87	566.998	866.754	380.49	0	1		1771.87	1101.88
88	321.823	923.132	378.775	0	1		1249.31	1233.68
89	170.152	1009.96	362.25	0	1		1490.55	1388.02
90	76.068	1054.61	395.235	0	1		1540.18	1107.2
91	708.443	1077.44	375.025	0	1		1260.91	1587.07
92	515.039	1101.88	369.205	0	1		1409.86	1662.97
93	420.313	1233.68	367.885	0	1		1781.47	1204.71
94	336.401	1388.02	375.185	0	1		1954.32	1214.35
95	72.997	1107.2	127.255	0	1		1979.95	1266.29
96	397.883	1587.07	377.525	0	1		2149.24	1267.42
97	512.28	1662.97	359.32	0	1		1925.77	1337.9
98	166.875	1204.71	153.5	0	1		2113.04	1457.94
99	458.991	1214.35	178.07	0	1		1599.6	2384.15
100	292.328	1266.29	112.065	0	1		1846.81	577.436
101	314.114	1267.42	142.76	0	1		2051.56	1509.34
102	30.576	1337.9	104.77	0	1		1793.87	1770.01
103	165.308	1457.94	112.375	0	1		1127.24	831.508
104	211.235	2384.15	375.66	0	1		1606.93	943.35
105	192.473	577.436	406.21	0	1		1996.74	1043.87
106	659.409	1509.34	119.93	0	1		1367.9	979.66
107	426.447	1662.05	112.555	1	0		2027.78	1020.46
108	492.523	1770.01	141.83	0	1		889.806	1062.44
109	611.853	831.508	394.26	0	1		1215.58	1173.36
110	185.193	943.35	375.87	0	1		1285.08	1167.86
111	90.522	1043.87	114.62	0	1		1920.48	1267.2
112	372.14	979.66	372.64	0	1		2046.18	1267.99
113	100.932	1020.46	372.845	0	1		835.937	1288.05
114	671.008	1062.44	378.535	0	1		572.291	1622.98
115	365.349	1173.36	118.72	0	1		2143.91	1037.98
116	592.915	1167.86	371.445	0	1		2010.55	1122.9
117	171.008	1267.2	382.045	0	1		1488.46	1316.95
118	233.63	1267.99	370.55	0	1		1948.02	1321.32
119	229.531	1288.05	118.72	0	1		1870.2	1402.61
120	286.338	1622.98	372.64	0	1		1909.37	1430.48
121	343.18	2042.53	366.515	1	0		2008.94	1823.44
122	337.152	2087.75	362.75	1	0		1121.63	1552.56
123	664.155	1037.98	390.17	0	1		1122.98	803.897
124	343.039	1122.9	394.205	0	1		1875.35	939.484
125	449.332	1316.95	376.56	0	1		1941.84	1146.36
126	470.346	1311.02	128.515	1	0		1959.63	1176.74
127	514.553	1321.33	378.635	0	1		2075.4	1850.91
128	314.155	1402.61	119.71	0	1		2071.49	1245.52
129	652.041	1430.48	153.53	0	1		1946.63	704.181
130	468.619	1823.44	367.86	0	1		1992.33	728.052
131	449.355	1957.17	370.735	1	0		2041.27	1462.4
132	683.537	2014.9	383.415	1	0		1954.34	768.606
133	273.392	1552.56	156.37	0	1		1981.03	1645.3
134	533.832	803.897	404.12	0	1		2103.62	1696.51
135	855.288	939.484	400.465	0	1		2000.7	905.788
136	1040.58	1146.36	385.17	0	1		2021.89	927.269
137	1169.47	1176.74	396.3	0	1		1980.7	917.896
138	217.718	1850.91	371.5	0	1		2071.74	922.506
139	209.333	1906.42	370.5	1	0		1989	933.567
140	412.627	1954.31	380	1	0		2152.49	991.128
141	348.891	1245.52	144.93	0	1		2069.61	1042.45
142	672.791	1391.3	135.41	1	0		1975.76	1011.4
143	280.267	704.181	415.61	0	1		2169.69	1059.16
144	110.89	728.052	420.81	0	1		2022.99	1233.97
145	640.224	1462.4	124.23	0	1		2155.4	1159.27
146	469.04	768.606	432.3	0	1		2092.35	1315.86
147	400.236	1645.3	155.47	0	1		2185.69	1482.73
148	643.502	1696.51	176.145	0	1		1976.25	1316.24
149	499.995	905.788	390.185	0	1		2101.5	1343.2
150	435.939	927.269	416.275	0	1		2124.18	1525.61
151	469.001	917.896	392.925	0	1		1930.07	1821.84
152	90.114	922.506	458.08	0	1		1924.89	637.25
153	41.121	933.567	383.705	0	1		1899.81	786.344
154	316.62	991.128	390.38	0	1		1851.38	833.995
155	585.746	1042.45	393.715	0	1		2019.44	878.457
156	236.72	1011.4	156.11	0	1		2225.27	931.476
157	242.702	1059.16	139.24	0	1		1948.42	916.612
158	190.231	1233.97	384.895	0	1		1628.49	927.163
159	399.087	1159.27	140.275	0	1		2158.6	941.915
160	123.612	1315.86	429.275	0	1		1661.27	1193.21
161	217.833	1482.73	384.99	0	1		2031.93	1235.23
162	280.953	1316.24	133.115	0	1		372.827	1243.98
163	263.318	1343.2	132.045	0	1		2477.65	1240.54
164	498.503	1444.09	140.68	1	0		2393.9	1325.3
165	278.538	1758.79	383.54	1	0		2083.12	1364.44
166	235.259	1525.61	167.85	0	1		1276.1	1434.65
167	424.71	1776.91	378.07	1	0		1965.05	1462.69
168	579.457	1860.46	384.82	1	0		2083.93	1614.68
169	167.486	2320.84	386.52	1	0		1898.81	1340.99
170	452.883	1821.84	138.095	0	1		2002.17	1675.45
171	465.647	637.25	395.785	0	1		2149.18	1404.29
172	322.051	786.344	440.215	0	1		1769.88	627.98
173	660.567	833.995	420.225	0	1		2004.3	843.474
174	932.88	878.457	436.79	0	1		2002.49	859.393
175	9.482	931.476	134.055	0	1		2053.95	868.026
176	701.213	916.612	402.03	0	1		1879.91	944.369
177	597.168	927.163	399.4	0	1		2207.91	961.938
178	226.046	941.915	386.535	0	1		1874.96	968.045
179	625.326	1159.33	389.5	1	0		2200.26	1125.93
180	241.077	1193.21	389.22	0	1		1885.65	1362.18
181	375.905	1235.23	393.62	0	1		713.874	1417.7
182	588.01	1243.98	136.41	0	1		770.343	1816.22
183	144.541	1240.54	165.235	0	1		1044.92	1036.3
184	261.648	1325.3	389.28	0	1		1063.27	1046.09
185	390.554	1364.44	395.25	0	1		1706.11	1924.04
186	355.701	1434.65	385.86	0	1		1761.78	1174.13
187	161.267	1462.69	406.14	0	1		1224.25	1197.15
188	471.242	1614.68	385.14	0	1		1347.14	1377.9
189	563.94	1340.99	146.495	0	1		1280.22	769.777
190	321.641	1675.45	388.44	0	1		1301.47	799.498
191	191.04	1404.29	161.645	0	1		1270.88	797.818
192	706.258	1549.91	139.485	1	0		1277.51	899.077
193	256.22	627.98	429.46	0	1		1317.43	1568.01
194	551.514	1716.02	140.99	1	0		1227.38	1585.88
195	23.829	843.474	408.155	0	1		1900.61	1027.31
196	277.254	859.393	470.535	0	1		1757.39	1127.45
197	866.292	868.026	429.21	0	1		981.565	1148.84
198	18.548	944.369	465.165	0	1		1131.93	1166.96
199	866.682	961.938	391.7	0	1		1488.08	1179.81
200	170.043	968.045	394.795	0	1		1569.9	1346.69
201	48.282	1125.93	389.915	0	1		610.189	1984.19
202	107.856	1362.18	391.895	0	1		1477.5	468.036
203	174.707	1417.7	391.675	0	1		2053.42	969.859
204	616.141	1816.21	392.75	0	1		1629.38	784.171
205	440.303	1036.3	216.455	0	1		741.941	1044.25
206	275.47	1046.09	151.4	0	1		1436.45	858.718
207	564.465	1924.04	397.54	0	1		985.444	1154.2
208	321.417	1174.13	183.685	0	1		1537.05	1178.23
209	417.601	1197.15	153.715	0	1		1320.42	1412.76
210	541.463	1377.9	157.355	0	1		1757.24	1660.88
211	884.759	769.777	410.84	0	1		1551.35	1767.54
212	634.759	799.498	481.265	0	1		1628.04	1510.42
213	143.788	797.818	416.69	0	1		1098.19	433.859
214	475.477	1384.27	145.3	1	0		1799.53	1601.87
215	31.499	899.077	410.13	0	1		1473.36	1706.01
216	400.356	1568.01	152.78	0	1		1299.19	1844.89
217	573.865	1585.88	161.66	0	1		1021.44	989.924
218	1160.33	1027.31	411.725	0	1		1560.93	1018.48
219	584.217	1127.45	411.055	0	1		1701.77	1042.41
220	222.656	1148.84	405.67	0	1		946.437	1114.21
221	358.312	1166.96	401.335	0	1		797.522	1241.33
222	558.54	1179.81	397.495	0	1		919.87	1460.39
223	422.697	1346.69	402.93	0	1		1027.79	1538.99
224	518.516	1787.03	401.79	1	0		1602.75	1809.14
225	752.219	1828.81	410.155	1	0		1754.54	1310.55
226	341.897	1984.19	397.39	0	1		1060.64	1402.12
227	172.375	468.036	406.31	0	1		1131.44	1438.45
228	73.885	969.859	141.585	0	1		1326.65	1467.83
229	564.64	784.171	434.16	0	1		1302.8	1508.95
230	375.96	1044.25	143.44	0	1		1538.6	836.344
231	51.04	858.718	432.425	0	1		1548.2	896.036
232	734.955	1154.2	414.33	0	1		1667.97	1002.34
233	752.851	1178.23	405.62	0	1		1785.11	1811.72
234	541.611	1412.76	413.02	0	1		1920.05	1094.8
235	243.701	1660.88	399.425	0	1		1046.75	1084.02
236	381.734	1767.54	403.605	0	1		1751.68	1216.73
237	879.377	1510.42	147.29	0	1		1796.95	1357.21
238	138.991	2313.06	402.105	1	0		1056.94	1370.65
239	133.01	433.859	430.425	0	1		1471.89	1512.17
240	230.586	1601.87	167.545	0	1		713.661	915.504
241	467.279	1665.22	154.325	1	0		1302.34	1532.05
242	335.806	1706.01	251.735	0	1		1836.15	1649.74
243	379.295	1844.89	187.345	0	1		1885.19	951.306
244	846.332	834.587	419.505	1	0		595.949	1757.4
245	27.529	989.924	425.975	0	1		855.865	2373.45
246	78.605	1018.48	405.145	0	1		1114.55	1170.55
247	1098.07	1042.41	432	0	1		1326.54	1385.84
248	263.024	1114.21	415.105	0	1		804.731	1397.07
249	293.038	1241.33	411.53	0	1		981.368	841.235
250	571.984	1460.39	410.775	0	1		1508.27	875.423
251	191.334	1538.99	426.575	0	1		1000.19	885.625
252	555.046	1809.14	422.81	0	1		1964.72	999.968
253	814.315	1310.55	165.15	0	1		901.654	1089.4
254	581.37	1402.12	151.25	0	1		1140.55	1550.38
255	349.928	1438.45	179.65	0	1		723.652	1711.17
256	775.003	1467.83	149.315	0	1		1100.54	1881.6
257	181.756	1508.95	148.11	0	1		752.788	1841.32
258	448.138	1703.89	160.005	1	0		1703.21	1913.06
259	276.885	836.344	417.535	0	1		1884.85	953.826
260	703.895	896.036	468.8	0	1		1915.23	1050.09
261	173.324	1002.34	428.09	0	1		486.618	1173.24
262	586.098	1811.72	175.4	0	1		1058.04	1254.1
263	539.624	1094.8	436.59	0	1		1534.58	1363.23
264	769.893	1084.02	429.14	0	1		852.454	1568.02
265	547.955	1216.73	419.12	0	1		1053.87	1639.04
266	130.645	1357.21	415.01	0	1		1114.31	1856.51
267	432.222	1370.65	418.63	0	1		617.063	1583.96
268	342.644	1512.17	408.845	0	1		1384.82	838.349
269	277.973	915.504	157.585	0	1		1628.07	900.924
270	113.171	1532.05	407.86	0	1		1665.33	1009.3
271	347.987	1649.74	411.405	0	1		2036.02	1020.29
272	347.469	951.306	150.23	0	1		897.504	1791.58
273	478.699	1757.4	413.715	0	1		1110.49	1916.85
274	514.776	1828.39	416.41	1	0		1630.4	2075.71
275	440.593	1979.87	420.31	1	0		823.74	973.274
276	161.804	2373.45	413.37	0	1		914.417	745.241
277	513.279	1170.55	162.855	0	1		1056.66	906.451
278	641.049	1385.84	156.08	0	1		1165.06	1165.82
279	280.361	1397.07	163.77	0	1		424.149	1335.36
280	396.611	841.235	430.205	0	1		859.211	1393.15
281	368.355	875.423	453.215	0	1		909.199	1446.42
282	310.533	885.625	424.485	0	1		1532.29	597.504
283	714.909	999.968	432.76	0	1		1748.86	1767.15
284	64.532	1089.4	427.25	0	1		1569.84	720.174
285	316.001	1550.38	166.735	0	1		922.946	764.902
286	417.298	1711.17	258.09	0	1		1958.57	825.147
287	397.553	1881.6	185.335	0	1		1613.74	895.201
288	448.859	1719.16	418.995	1	0		1815.28	904.197
289	429.869	1841.32	416.46	0	1		746.64	965.993
290	133.357	1913.06	416.505	0	1		1965.2	1103.01
291	284.458	2075.9	418.98	1	0		975.185	1463.2
292	161.447	2156.47	414.815	1	0		754.959	885.298
293	353.34	926.206	426.035	1	0		1736.8	962.124
294	519.197	953.826	432.56	0	1		1878.71	986.986
295	296.268	1050.09	433.57	0	1		1240.41	1037.34
296	80.121	1173.24	429.915	0	1		1931.36	1089.49
297	316.813	1254.1	438.575	0	1		1926.86	1247.76
298	253.497	1363.23	443.31	0	1		366.113	1092.42
299	126.584	1568.02	434.35	0	1		814.742	421.915
300	187.294	1639.04	417.88	0	1		963.581	1248.87
301	457.618	1856.51	420.51	0	1		2019.28	1291.93
302	297.625	1583.96	168.495	0	1		496.66	1308.01
303	897.065	838.349	446.53	0	1		802.67	860.837
304	402.943	900.924	453.63	0	1		1038.25	939.231
305	225.284	1009.3	434.265	0	1		1809.83	1101.17
306	484.635	1020.29	443.08	0	1		1860.3	1291.19
307	496.907	1791.58	427.62	0	1		825.666	1353.47
308	686.798	1916.85	423.73	0	1		1138.6	614.458
309	328.661	2075.7	426.535	0	1		1553.4	805.176
310	107.624	973.274	161.245	0	1		1610.46	819.799
311	266.43	745.241	472.785	0	1		1666.82	819.735
312	206.524	906.451	575.34	0	1		1802.16	917.116
313	455.247	1165.82	162.075	0	1		2022.3	863.852
314	188.63	1335.36	159.57	0	1		841.18	978.816
315	837.891	1393.15	444.07	0	1		1050.88	924.544
316	204.15	1446.42	169.8	0	1		1213.78	952.322
317	613.473	1616.34	177.12	1	0		1622.02	1312.24
318	135.899	597.504	482.85	0	1		1650.1	946.285
319	531.507	1767.15	175.005	0	1		1244.52	642.25
320	526.234	720.174	473.48	0	1		1692.65	752.585
321	288.262	764.902	498.47	0	1		1955.42	1151.46
322	323.77	825.147	469.745	0	1		427.026	811.22
323	244.944	895.201	443.56	0	1		653.453	824.229
324	675.53	904.197	454.84	0	1		975.047	1193.89
325	533.601	965.993	178.615	0	1		1000.98	1210.61
326	532.696	1103.01	199.825	0	1		1017.28	870.514
327	488.233	1991.85	445.755	1	0		1058.61	884.956
328	242.297	1463.2	163.665	0	1		1151.87	1249.26
329	749.13	1518.94	173.955	1	0		1231.28	941.608
330	519.043	885.298	481.355	0	1		1349.62	1313.29
331	197.504	962.124	475.07	0	1		1351.01	1026.01
332	980.74	986.986	456.385	0	1		1416.9	1517.13
333	1026.13	1037.34	463.315	0	1		1632.89	1854.39
334	165.969	1089.49	445.9	0	1		829.494	1669.88
335	222.141	1247.76	457.56	0	1		986.989	1782.51
336	439.8	1092.42	177.74	0	1		1821.7	663.343
337	322.361	421.915	463.285	0	1		1872.04	790.341
338	463.808	639.426	439.385	1	0		725.021	974.225
339	785.403	1248.87	183.575	0	1		1139.14	1090.27
340	659.544	1291.93	172.85	0	1		642.08	1013.65
341	497.726	1308.01	163.98	0	1		1375.28	1096.02
342	89.627	860.837	488.91	0	1		1770.96	977.545
343	177.56	939.231	452.885	0	1		1189.19	1261.12
344	471.395	1101.17	466.095	0	1		1763.31	1451.78
345	508.35	1291.19	450.64	0	1		1800.63	768.992
346	218.244	1353.47	465.045	0	1		882.934	1506.78
347	230.583	1525.99	444.725	1	0		1226.09	1515.93
348	357.822	1953.47	449.045	1	0		1849.2	1118
349	572.626	2067.05	451.69	1	0		401.589	1306.65
350	593.361	614.458	481.34	0	1		1545.27	1528.29
351	742.43	805.176	458.775	0	1		2015.13	1725.42
352	330.099	819.799	176.17	0	1		1004.37	1731.86
353	267.192	819.735	185.835	0	1		1031.82	2161.37
354	276.554	917.116	494.77	0	1		1748.1	1896.53
355	497.105	863.852	193.395	0	1		1911.91	561.322
356	261.792	978.816	468.335	0	1		1935.64	1072.42
357	11.058	924.544	175.65	0	1		1381.44	1609.49
358	46.703	952.322	176.585	0	1		1545.18	943.639
359	451.641	1312.24	462.63	0	1		1662.22	937.727
360	304.265	946.285	187.835	0	1		2002.21	662.485
361	693.773	642.25	472.365	0	1		1165.95	650.353
362	373.332	752.585	474.085	0	1		1926.77	998.483
363	99.265	1151.46	187.955	0	1		778.583	1100.89
364	448.957	811.22	462.3	0	1		1229.81	1087.5
365	510.716	824.229	458.805	0	1		1731.43	613.064
366	549.513	1193.89	189.15	0	1		2096.75	1443.54
367	372.5	1210.61	181.1	0	1		2118.2	1054.95
368	768.51	870.514	477.23	0	1		729.008	1122.82
369	824.398	884.956	458.555	0	1		1433.13	1311.09
370	660.228	1249.26	179.56	0	1		2014.05	1383.2
371	484.765	1260.11	179.945	1	0		1610.09	1466.66
372	232.18	941.608	478.305	0	1		1017.18	1694.61
373	302.099	1313.29	184.675	0	1		1847.31	1866.07
374	419.445	1026.01	468.845	0	1		691.961	1285.33
375	480.457	1431.73	180.705	1	0		1563.13	1941.5
376	524.378	1497.65	179.3	1	0		1690.3	877.464
377	152.479	1517.13	454.51	0	1		1946.82	892.377
378	885.357	1550.67	178.47	1	0		2057.55	864.801
379	348.431	1854.39	461.47	0	1		617.817	955.948
380	732.68	1882.22	470.985	1	0		865.717	1177.5
381	258.71	1669.88	233.185	0	1		1550.76	626.852
382	250.97	1782.51	236	0	1		1790.3	659.747
383	458.829	1956.98	190.605	1	0		1244.89	719.527
384	106.012	663.343	192.445	0	1		1230.2	1208.41
385	211.406	790.341	181.965	0	1		1506.13	861.094
386	529.57	974.225	475.205	0	1		1799.13	1073.39
387	367.833	1090.27	467.22	0	1		789.942	1160.87
388	510.076	1013.65	181.49	0	1		1278.89	1434.68
389	400.571	1096.02	192.255	0	1		968.957	1486.95
390	336.391	977.545	474.655	0	1		1189.3	1719.88
391	544.182	1261.12	202.975	0	1		1584.14	1562.54
392	456.207	1451.78	187.02	0	1		1703.55	1940.48
393	674.463	768.992	512.125	0	1		1906.69	881.173
394	675.275	1506.78	182.83	0	1		1449.95	895.788
395	560.038	1515.93	221.055	0	1		1521.57	1989.92
396	260.423	1118	477.1	0	1		1772.99	1866.44
397	193.222	1306.65	471.345	0	1		982.215	733.021
398	195.4	1528.29	494.47	0	1		1334.7	772.842
399	445.97	1725.42	472.695	0	1		1681.87	1149.75
400	245.196	1731.86	472.055	0	1		1284.7	999.958
401	388.339	2161.37	475.405	0	1		1627.88	1309.2
402	263.994	1896.53	224.605	0	1		805.308	1359.02
403	296.223	561.322	481.585	0	1		1532.95	1887.76
404	99.164	1072.42	492.09	0	1		2020.21	469.974
405	328.772	1609.49	499.08	0	1		1849.5	800.022
406	362.697	2156.65	478.6	1	0		1091.93	1767.79
407	487.703	943.639	192.13	0	1		1538.18	1929.72
408	256.779	937.727	191.7	0	1		1606.67	1960.49
409	116.017	662.485	518.47	0	1		2109.02	936.088
410	242.796	650.353	505.17	0	1		886.036	1037.14
411	280.041	998.483	488.68	0	1		1565.92	1821.88
412	632.229	1100.89	196.81	0	1		1295.92	1853.41
413	114.813	1087.5	495.385	0	1		1670.42	2149.77
414	365.872	514.673	491.99	1	0		1966.42	504.021
415	522.806	613.064	494.91	0	1		943.933	833.12
416	560.063	1443.54	209.45	0	1		1529.04	727.683
417	470.194	1054.95	486.79	0	1		1342.32	957.578
418	569.298	1122.82	486.685	0	1		1466.41	775.7
419	248.749	1311.09	488.585	0	1		1022.8	866.14
420	132.915	1383.2	487.195	0	1		972.151	1115.22
421	147.319	1466.66	490.485	0	1		1044.97	1043.29
422	379.858	1694.61	488.27	0	1		1781.38	1514.85
423	128.391	1994.84	483.705	1	0		850.306	1085.52
424	419.312	1866.07	221.095	0	1		868.637	1102.79
425	509.182	1989.18	194.46	1	0		1398.05	722.785
426	225.946	1285.33	496.04	0	1		1644.8	984.786
427	438.05	1850	491.44	1	0		1830.49	1002.39
428	346.851	1941.5	499.025	0	1		763.539	1042.52
429	563.212	1998.92	493.02	1	0		2059.7	1803.74
430	460.419	2126.67	497.745	1	0		1509.53	1510.27
431	263.203	2337.84	491.46	1	0		1734.57	751.533
432	609.336	877.464	199.08	0	1		1914.04	769.195
433	426.27	892.377	198.78	0	1		1490.9	1666.05
434	199.635	864.801	533.33	0	1		872.012	1025.58
435	927.407	955.948	522.495	0	1		994.081	1074.52
436	176.92	1177.5	501.75	0	1		1677.41	1088.07
437	121.483	626.852	574.695	0	1		2058.15	1138.97
438	942.225	659.747	505.15	0	1		1985.96	780.353
439	638.879	719.527	524.08	0	1		625.077	888.552
440	726.614	1208.41	210.54	0	1		1545.84	1124.43
441	1024.14	861.094	511.465	0	1		1638.53	1187.93
442	188.027	1073.39	514.705	0	1		1546.85	1619.16
443	218.499	1160.87	530.075	0	1		1406.13	987.764
444	776.141	1407.38	195.27	1	0		1150.22	879.923
445	609.508	1434.68	196.41	0	1		1592.45	1479.8
446	120.24	1486.95	515.685	0	1		1130.37	1712.58
447	170.269	1719.88	504.595	0	1		1256.22	1301.64
448	195.101	1562.54	197.125	0	1		1095.79	2281.4
449	302.588	1940.48	508.43	0	1		945.28	1320.44
450	683.117	1586.82	197.435	1	0		1227.15	633.674
451	385.375	1915.05	229.325	1	0		1388.72	638.519
452	109.717	881.173	519.955	0	1		1001.03	1415.16
453	621.127	895.788	517.225	0	1		1507.65	774.129
454	414.329	1989.92	189.915	0	1		1489.21	790.169
455	251.722	1578.55	512.045	1	0		867.695	893.381
456	393.364	1672.44	516.005	1	0		1364.08	1009.33
457	417.453	1728.07	508.96	1	0		1440.27	1697.59
458	540.704	1866.44	507.13	0	1		586.586	1806.8
459	111.984	733.021	554.995	0	1		952.136	605.373
460	567.881	772.842	516.595	0	1		1186.07	760.978
461	424.43	1149.75	196.725	0	1		437.294	887.18
462	993.351	999.958	524.65	0	1		1241.36	1047.19
463	395.623	1309.2	197.725	0	1		1531.9	1348.4
464	580.318	1359.02	195.355	0	1		1198.35	838.9
465	509.881	1410.22	213.645	1	0		1031.46	1775.57
466	880.051	1887.76	529.19	0	1		1522.46	984.503
467	782.028	1440.06	205.58	1	0		1632.64	1031.91
468	148.531	469.974	536.85	0	1		1710.55	790.99
469	727.186	800.022	530.63	0	1		1445.76	795.257
470	422.724	1767.79	201.485	0	1		1152.33	1023.86
471	338.881	1929.72	204.92	0	1		1261.51	1028.17
472	298.062	1960.49	201.155	0	1		1281.5	1125.76
473	389.902	936.088	525.13	0	1		1369.25	1072.04
474	236.278	1037.14	545.34	0	1		1016.17	1133.51
475	438.284	1693.23	520.09	1	0		1074.38	1227.63
476	142.061	1821.88	510.555	0	1		1397.69	644.953
477	352.887	1853.41	516.08	0	1		870.703	1244.2
478	449.002	2149.77	523.035	0	1		1068.35	1317.96
479	26.866	504.021	535.39	0	1		1386.33	844.933
480	462.551	833.12	203.245	0	1		849.828	1347.43
481	688.932	727.683	531.29	0	1		1244.48	925.483
482	395.25	957.578	213.455	0	1		1731.17	974.69
483	13.933	775.7	563.895	0	1		1583.63	1101.48
484	664.935	866.14	527.235	0	1		1310.24	1473.41
485	190.684	1115.22	519.735	0	1		1357.68	1210.67
486	114.429	1367.27	525.07	1	0		1528.44	1723.99
487	44.338	1043.29	211.555	0	1		875.568	1810.41
488	132.161	1514.85	547.565	0	1		1494.78	1829.38
489	740.017	1085.52	236.82	0	1		1511.14	1813.28
490	155.615	1102.79	205.845	0	1		1571.87	928.723
491	480.447	722.785	531.355	0	1		1025.36	630.18
492	931.19	984.786	542.025	0	1		1050.69	758.99
493	157.293	1002.39	539.53	0	1		734.056	787.358
494	322.834	1042.52	526.85	0	1		1284.15	927.673
495	365.318	1803.74	540.32	0	1		1415.54	983.541
496	168.582	1510.27	214.83	0	1		1178.2	926.25
497	124.558	2097.84	527.3	1	0		1325.67	1692.4
498	174.861	751.533	543.78	0	1		1338.45	699.951
499	532.3	769.195	540.49	0	1		1509.84	993.494
500	132.626	1666.05	200.495	0	1		821.792	1090.35
501	122.853	1025.58	565.42	0	1		1156.46	1154.7
502	277.423	1074.52	528.89	0	1		1373.93	1911.98
503	236.221	1088.07	539.505	0	1		2007.01	1317.4
504	134.066	1138.97	538.525	0	1		1527.35	881.943
505	441.935	780.353	540.99	0	1		858.652	1334.6
506	392.082	888.552	546.1	0	1		1648.61	1029.49
507	906.191	1124.42	539.295	0	1		1675.9	1376.76
508	239.855	1187.93	536.49	0	1		736.019	1900.26
509	218.428	1619.16	544.59	0	1		1025.26	1400.12
510	168.42	987.764	243.405	0	1		1422	662.358
511	307.348	879.923	559.235	0	1		1668.98	1473.45
512	158.483	1479.8	554.165	0	1		1082.74	1185.14
513	366.195	1712.58	549.275	0	1		1247.57	1661.56
514	484.957	2023.82	544.83	1	0		2075.82	694.353
515	467.605	2143.09	547.935	1	0		698.194	710.559
516	465.338	1301.64	210.31	0	1		1291.58	1857.51
517	154.778	2281.4	541.425	0	1		1732.73	1765.58
518	572.834	1320.44	221.975	0	1		538.164	868.471
519	204.527	633.674	553.225	0	1		959.122	984.314
520	37.511	638.519	551.38	0	1		1213.19	1710.21
521	228.652	1415.16	208.285	0	1		1273.34	1931.46
522	903.597	774.129	547.17	0	1		1321.48	946.974
523	602.565	790.169	548.86	0	1		1361.62	690.953
524	252.554	893.381	547.7	0	1		1625.93	1041.54
525	886.09	1009.33	552.485	0	1		630.495	1080.1
526	227.563	1697.59	207.035	0	1		865.989	725.601
527	151.845	1806.8	232.865	0	1		1093.56	837.946
528	286.5	605.373	577.155	0	1		1210.39	1010.54
529	121.482	760.978	558.345	0	1		851.508	1144.52
530	27.18	887.18	561.515	0	1		1054.37	1308.7
531	764.346	1047.19	553.08	0	1		1294.04	1323.44
532	143.151	1348.4	557.93	0	1		1500.91	737.633
533	264.043	838.9	266.42	0	1		946.056	829.714
534	460.504	1775.57	549.775	0	1		1552.92	1373.91
535	386.032	2101.32	556.775	1	0		1668.32	1744.56
536	159.447	2105.42	548.83	1	0		1796.85	2355.56
537	574.384	984.503	228.74	0	1		1878.32	880.106
538	603.114	1024.66	213.815	1	0		1215.57	873.659
539	877.1	1031.91	215.65	0	1		1671.77	1668.89
540	476.079	790.99	554.96	0	1		1798.29	906.693
541	73.028	795.257	573.94	0	1		2043.72	1006.35
542	202.623	1023.86	570.865	0	1		525.754	722.189
543	1001.57	1028.17	571.525	0	1		1864.73	835.585
544	369.133	1125.76	212.075	0	1		1133.1	918.998
545	1022.24	1072.04	573.39	0	1		1759.59	839.062
546	735.842	1133.51	218.045	0	1		567.182	740.542
547	782.68	1227.63	219.355	0	1		1090.52	922.542
548	464.467	644.953	571.255	0	1		1717.34	967.283
549	369.128	1244.2	241.255	0	1		425.243	975.585
550	872.373	700.372	579.28	1	0		1011.13	986.58
551	529.963	1317.96	229.895	0	1		1050.68	999.936
552	66.646	844.933	571.405	0	1		1261.98	793.109
553	313.12	1347.43	215.97	0	1		1488.33	811.626
554	1020.91	899.376	574.47	1	0		1919.18	1093.88
555	323.599	925.483	576.66	0	1		1285.87	970.201
556	971.352	974.69	569.85	0	1		1352.77	800.48
557	222.099	1101.47	567.275	0	1		1443.13	1206.56
558	198.17	1473.41	214.51	0	1		1470.88	1852.66
559	165.433	1210.67	563.94	0	1		1818.46	1218.55
560	301.559	1723.99	562.875	0	1		1882.35	701.644
561	421.473	1810.41	565.765	0	1		1984.13	1263.55
562	529.097	1829.38	566.355	0	1		1127.82	1307.1
563	681.601	1813.28	216.435	0	1		1277.1	1343.96
564	287.987	928.723	574.185	0	1		1548.52	1376.68
565	321.105	630.18	578.14	0	1		1647.4	1725.9
566	425.586	758.99	576.795	0	1		438.808	901.435
567	254.746	787.358	208.255	0	1		1273.19	1547.7
568	53.081	927.673	581.62	0	1		1434.88	1584.78
569	573.565	983.541	576.82	0	1		1502.94	790.247
570	220.394	926.25	259.83	0	1		1759.54	1706.81
571	381.236	1692.4	571	0	1		1935.59	981.611
572	534.211	1789.52	570.55	1	0		1236.89	1943.95
573	567.697	699.951	606.42	0	1		1690.66	1042.01
574	303.43	993.494	583.125	0	1		1919.44	1944.96
575	176.974	1090.35	576.54	0	1		1361.99	839.02
576	640.916	1154.7	221.345	0	1		1562.72	575.957
577	319.832	1911.98	578.345	0	1		1183.16	989.625
578	362.008	1317.4	229.085	0	1		1543.12	713.984
579	546.617	881.943	598.1	0	1		1840.5	737.006
580	488.335	1334.6	217.52	0	1		1938.56	871.323
581	1107.3	1029.49	599.795	0	1		707.826	895.771
582	490.142	1376.76	319.995	0	1		767.799	547.362
583	370.75	1900.26	583.49	0	1		1571.86	1087.52
584	334.987	1400.12	230.495	0	1		1741.78	501.594
585	458.346	662.358	651.535	0	1		1962.34	655.065
586	430.006	1473.45	221.935	0	1		1877.76	1139.01
587	956.972	1185.13	604.15	0	1		1870.29	1145.29
588	544.239	1661.56	222.26	0	1		419.921	853.9
589	168.917	694.353	596.89	0	1		646.243	1176.63
590	401.087	710.559	606.965	0	1		868.658	885.703
591	109.54	1857.51	214.41	0	1		1108.95	1161.7
592	325.613	2050.47	213.6	1	0		1410.75	1858.6
593	397.363	2094.68	215.355	1	0		714.285	702.366
594	252.53	1754.99	585.225	1	0		957.255	1292.24
595	401.479	1765.58	590.83	0	1		1480.83	1347.47
596	806.258	868.471	607.93	0	1		843.867	1411.67
597	898.994	984.314	606.855	0	1		1648.41	1471.67
598	433.202	1710.21	603.73	0	1		1789.19	1513.03
599	876.127	1931.46	623.755	0	1		2049.55	764.106
600	367.365	946.974	220.625	0	1		1818.2	1829.7
601	290.318	690.953	609.715	0	1		1661.63	2037.12
602	734.95	1041.54	236.525	0	1		1712.96	779.616
603	792.942	1049.61	226.615	1	0		2023.66	623.976
604	513.775	1080.1	236.745	0	1		1248.71	766.789
605	361.956	725.601	627.865	0	1		1575.4	1732.64
606	86.517	837.946	629.335	0	1		1983.87	773.082
607	275.051	1010.53	611.37	0	1		1455.88	807.966
608	76.365	1144.52	611.44	0	1		787.881	1231.82
609	428.772	1308.7	231.955	0	1		1530.71	1643.37
610	282.217	1323.44	219.1	0	1		1624.9	1159.82
611	389.946	737.633	636.23	0	1		1540.38	1146.54
612	233.251	829.714	618.965	0	1		1415.12	1269.79
613	624.795	1373.91	226.26	0	1		1526.79	1265.74
614	274.129	1744.56	614.55	0	1		1600.08	1279.77
615	147.958	2355.56	614.575	0	1		1836.43	739.474
616	699.455	1548	216.595	1	0		849.024	1388.89
617	136.399	880.106	629.105	0	1		1606.12	777.652
618	262.481	873.659	624.545	0	1		1668.04	846.484
619	216.635	1668.89	224.615	0	1		809.62	1449.28
620	124.659	906.693	635.66	0	1		1141.77	1577.58
621	71.814	1006.35	627.165	0	1		1441.42	1603.97
622	461	722.189	632.58	0	1		1466.01	1792.63
623	947.56	835.585	635.695	0	1		1622.59	1707.44
624	978.468	918.998	642.04	0	1		1675.94	739.851
625	379.66	839.062	241.525	0	1		2150.46	1957.83
626	35.969	740.542	735.795	0	1		863.325	689.998
627	338.364	922.542	228.36	0	1		748.137	910.539
628	886.4	967.283	665.69	0	1		1345.69	815.717
629	105.737	975.585	645.77	0	1		1569.47	860.361
630	195.921	986.58	223.555	0	1		1982.63	893.709
631	85.226	999.936	290.695	0	1		510.85	924.623
632	351.137	793.109	644.6	0	1		1532.59	1074.26
633	951.439	811.626	649.42	0	1		1633.74	1061.03
634	374.564	1093.88	221.695	0	1		1994.72	692.148
635	178.256	970.201	674.55	0	1		1540.31	1111.98
636	110.586	800.48	653.37	0	1		968.105	1156.04
637	300.82	1206.56	267.985	0	1		1973.93	1218.3
638	398.97	1852.66	660.495	0	1		1422.94	606.236
639	314.829	1218.55	247.455	0	1		1489.7	1498.15
640	116.431	701.644	666.445	0	1		765.403	1551.4
641	251.797	1263.55	223.485	0	1		1822.45	1667.4
642	173.235	1307.1	232.65	0	1		1750.19	1681.29
643	197.615	1343.96	221.505	0	1		821.178	1680.63
644	178.483	1376.68	224.945	0	1		1492.96	588.777
645	519.612	1725.9	650.94	0	1		1875.19	1816.64
646	321.861	2196.4	657.415	1	0		776.275	1799.6
647	457.332	901.435	655.995	0	1		1508.64	1853.09
648	600.442	1547.7	235.5	0	1		1837.19	1964.12
649	496.662	1584.78	233.465	0	1		861.013	2019.23
650	927.277	790.247	665.085	0	1		1837.26	709.402
651	545.826	1697.71	227.385	1	0		1492.72	566.499
652	761.191	1706.81	228.645	0	1		1609.32	1723.21
653	231.618	981.611	669.39	0	1		382.291	960.151
654	407.314	1943.95	232.715	0	1		264.927	1005.72
655	721.001	1042.01	679.905	0	1		1823.53	1046.67
656	337.127	1944.96	677.7	0	1		1953.35	1043.52
657	807.643	839.02	235.865	0	1		2237.98	1134.73
658	93.491	575.957	680.4	0	1		2281.07	1109.2
659	508.134	989.625	261.44	0	1		2318.86	1265.64
660	205.341	713.984	684.24	0	1		2277	1379.3
661	64.163	737.006	677.71	0	1		2289.25	1366.51
662	244.732	871.323	677.92	0	1		1690.99	1478.7
663	187.236	895.771	698.15	0	1		1748.72	1587.44
664	223.554	547.362	698.75	0	1		2465.02	1757.72
665	245.679	1087.52	238.675	0	1		1788.59	1896.09
666	240.108	501.594	710.335	0	1		2045.11	719.543
667	325.938	655.065	701.17	0	1		1956.75	949.509
668	346.816	1139.01	228.825	0	1		885.813	1040.37
669	594.425	1145.29	233.365	0	1		1995.81	1066.98
670	835.426	853.9	705.03	0	1		2034.76	1150.95
671	759.169	1176.63	237.95	0	1		2110.65	1193.57
672	365.773	885.703	692.015	0	1		2271.27	1240.49
673	90.519	1161.7	694.575	0	1		2354.88	1423.8
674	1190.63	1858.6	709.24	0	1		2131.67	1489.22
675	248.555	702.366	722.63	0	1		1492.38	1594.24
676	247.008	1292.24	235.545	0	1		1442.81	1607.23
677	733.32	1347.47	241.8	0	1		1624.44	1681.11
678	930.157	1411.66	240.285	0	1		1302.94	959.928
679	259.184	1470.04	227.705	1	0		1568.67	1070.52
680	683.418	1471.67	243.895	0	1		1122.97	1064.19
681	426.415	1513.03	250.15	0	1		1892.62	1216.97
682	345.577	764.106	705.33	0	1		1134.59	1524.68
683	845.933	1798.22	241.88	1	0		1556.65	1948.41
684	202.311	1892.39	232.095	1	0		1884.43	1082.4
685	294.473	1829.7	716	0	1		1910.64	1226.18
686	295.657	1990.66	269.705	1	0		1628.82	1302.49
687	281.577	2037.12	230.45	0	1		1821.2	1339.24
688	231.135	779.616	736.98	0	1		2111.32	1409.94
689	117.939	623.976	257.4	0	1		1992.4	1510.57
690	127.124	766.789	724.015	0	1		1997.01	1621.13
691	489.673	1732.64	720.73	0	1		2151.89	1709.14
692	183.318	773.082	730.48	0	1		2024.78	1755.41
693	186.691	807.966	730.19	0	1		1722.45	2012.59
694	105.383	1231.82	751.465	0	1		2151.86	846.653
695	106.122	1643.37	758.1	0	1		2077.22	918.627
696	1108.84	1771.87	765.77	1	0		1710.77	1020.28
697	837.486	1159.82	248.435	0	1		1894.63	1050
698	690.381	1249.31	232.145	1	0		1811.48	1117.96
699	491.073	1146.54	765.09	0	1		1763.97	1155.33
700	149.832	1269.79	262.26	0	1		2178.64	1180.24
701	464.518	1265.74	253.24	0	1		1901.02	1888.04
702	740.777	1279.77	247.925	0	1		2010.51	713.289
703	233.647	739.474	764.57	0	1		1991.65	945.069
704	588.778	1388.89	244.82	0	1		2160.7	1305
705	94.273	777.652	765.825	0	1		1780.26	1313.13
706	240.983	846.484	762.07	0	1		1933.4	1421.01
707	625.472	1449.28	250.93	0	1		2258.87	1549.31
708	789.011	1577.58	240.6	0	1		2209.58	1646.18
709	295.267	1603.97	241.15	0	1		2229.91	1680.65
710	532.951	1792.63	777.035	0	1		1998.96	1695.14
711	159.598	1707.44	240.565	0	1		2213.55	1807.18
712	1014.27	739.851	802.26	0	1		2054.1	1954.76
713	254.667	1957.83	239.5	0	1		2110.79	704.73
714	307.177	689.998	784.325	0	1		2322.42	917.371
715	879.882	910.539	794.44	0	1			971.316
716	126.99	815.717	805.545	0	1			1054.52
717	332.031	860.361	265.92	0	1			1231
718	290.94	893.709	242.88	0	1			1302.95
719	186.352	924.623	285.865	0	1			1337.39
720	34.478	1074.26	251.455	0	1			1556.52
721	158.312	1061.03	242.24	0	1			1602.44
722	250.814	692.148	845.37	0	1			774.951
723	355.831	1111.98	248.995	0	1			960.668
724	928.166	1156.04	248.9	0	1			1047.05
725	486.881	1218.31	261.285	0	1			1236.09
726	160.03	606.236	857.87	0	1			1241.92
727	732.258	1490.55	241.825	1	0			1317.18
728	372.185	1498.15	239.48	0	1			1472.08
729	378.781	1540.18	237.565	1	0			1606.09
730	773.482	1551.4	245.795	0	1			1860.15
731	434.757	1667.4	245.57	0	1			893.115
732	166.618	1681.29	240.66	0	1			1069.77
733	570.433	1680.62	261.43	0	1			1083.46
734	298.527	588.777	909.29	0	1			1158.78
735	443.131	1816.64	240.45	0	1			1327.88
736	378.407	1799.6	304.715	0	1			1368.13
737	193.72	1853.09	247.37	0	1			1490.76
738	366.189	1964.12	253.83	0	1			1583.84
739	435.558	2019.23	255.02	0	1			1621.78
740	162.991	709.402	923.2	0	1			1773.77
741	283.922	566.499	969.375	0	1			1807.59
742	585.262	1723.21	952.595	0	1			1886.93
743	102.978	960.151	1001.73	0	1			1929.15
744	795.949	1005.72	256.72	0	1			2109.42
745	525.663	1046.67	268.86	0	1			723.752
746	321.09	1043.52	252.28	0	1			760.427
747	104.704	1134.73	278.17	0	1			810.092
748	910.624	1109.2	256.85	0	1			867.989
749	523.651	1265.64	242.225	0	1			869.997
750	581.688	1260.91	243.21	1	0			1037.49
751	465.441	1379.3	246.29	0	1			1202.43
752	703.354	1409.86	248.335	1	0			1256.47
753	374.829	1366.51	268	0	1			1388.85
754	333.608	1478.7	248.615	0	1			1420.07
755	611.591	1587.44	249.7	0	1			1514.45
756	717.821	1757.72	269.955	0	1			817.251
757	711.297	1781.47	245.615	1	0			975.505
758	341.923	1896.09	302.37	0	1			1056.17
759	706.371	1954.32	248.12	1	0			1170.13
760	545.79	1979.95	249.28	1	0			1420.31
761	394.932	2149.24	245.655	1	0			1671.61
762	379.631	719.543	255.24	0	1			898.079
763	166.304	949.509	254.105	0	1			1116.76
764	624.002	1040.37	259.2	0	1			1158.81
765	809.099	1066.98	264.485	0	1			1170.88
766	385.117	1150.95	273.225	0	1			1194.23
767	236.693	1193.57	256.015	0	1			1230.09
768	176.618	1240.49	267.99	0	1			1237.31
769	584.794	1423.8	255.575	0	1			2033.04
770	204.674	1489.22	251.985	0	1			521.019
771	146.432	1594.24	255.02	0	1			685.279
772	559.666	1607.23	256.145	0	1			683.844
773	410.306	1681.11	249.42	0	1			691.321
774	275.646	1925.77	254.76	1	0			857.142
775	492.336	2113.04	261.585	1	0			874.377
776	818.893	959.928	266.915	0	1			912.676
777	574.605	1070.52	264.855	0	1			955.165
778	608.207	1064.19	273.14	0	1			1122.24
779	96.665	1216.97	260.01	0	1			1131.47
780	138.98	1524.68	263.46	0	1			1353.01
781	666.239	1599.6	257.745	1	0			1492.15
782	522.041	1948.41	259.245	0	1			1488.15
783	675.665	1082.4	289.08	0	1			1509.46
784	516.901	1226.18	299.695	0	1			1548.1
785	379.291	1302.49	261.39	0	1			1750.75
786	652.689	1339.24	280.175	0	1			911.932
787	386.259	1409.94	302.835	0	1			989.082
788	259.636	1510.57	262.47	0	1			1021.1
789	827.387	1621.13	268.705	0	1			1023.74
790	109.738	1709.14	268.8	0	1			1109.74
791	333.608	1755.41	280.37	0	1			1515.94
792	339.438	2012.59	260.35	0	1			1638.9
793	186.924	846.653	307.04	0	1			1785.01
794	6.515	918.627	275.415	0	1			1969.13
795	658.725	1020.28	274.53	0	1			848.144
796	1124.7	1050	272.145	0	1			894.569
797	669.869	1117.96	273.955	0	1			1034.56
798	228.774	1155.33	287.905	0	1			1083.29
799	350.446	1180.24	263.925	0	1			1224.32
800	550.152	1888.04	279.195	0	1			1232.85
801	436.839	713.289	284.82	0	1			1359.99
802	252.766	945.069	313.265	0	1			1812.3
803	285.22	1305	293.615	0	1			1901.42
804	797.638	1313.13	276.205	0	1			790.964
805	301.013	1421.01	274.52	0	1			796.729
806	559.406	1549.31	280.39	0	1			890.266
807	482.266	1646.18	269.455	0	1			948.295
808	479.744	1680.65	304.875	0	1			997.493
809	202.326	1695.14	289.865	0	1			1026.72
810	304.957	1807.18	275.985	0	1			1118.88
811	605.504	1846.81	279.74	1	0			1163.59
812	308.935	1954.76	274.775	0	1			1315.37
813	181.782	2051.56	268.79	1	0			1477.58
814	193.25	704.73	395.27	0	1			1864.71
815	353.036	917.371	305.45	0	1			827.104
816	194.825	971.316	289.12	0	1			870.76
817	255.694	1054.52	281.165	0	1			965.395
818	427.404	1231	273.99	0	1			1009.91
819	164.6	1302.95	275.505	0	1			1026.82
820	531.373	1337.39	293.385	0	1			1055.3
821	386.064	1556.52	283.07	0	1			1093.95
822	527.847	1602.44	274.66	0	1			1090.22
823	474.843	1793.87	273.785	1	0			1147.09
824	477.015	774.951	288.86	0	1			1289.36
825	898.644	960.668	299.32	0	1			1291.19
826	699.806	1047.05	303.14	0	1			1420.86
827	522.533	1127.24	283.455	1	0			1421.06
828	327.72	1236.09	280.865	0	1			1533.37
829	79.001	1241.92	286.02	0	1			1796.34
830	236.127	1317.18	291.005	0	1			1933.05
831	284.479	1472.08	282.76	0	1			1165.99
832	461.594	1606.93	283.53	1	0			1318.32
833	402.954	1606.09	280.81	0	1			1461.58
834	169.83	1860.15	292.7	0	1			1509.25
835	199.067	1996.74	279.645	1	0			882.149
836	642.083	893.115	306.455	0	1			948.213
837	378.219	1069.78	290.15	0	1			953.698
838	776.737	1083.46	301.34	0	1			1109.27
839	367.036	1158.78	286.555	0	1			1155.4
840	176.429	1327.88	300.665	0	1			1208.81
841	164.585	1368.13	286.1	0	1			1302.88
842	675.734	1367.9	288.32	1	0			1323.16
843	457.66	1490.76	292.3	0	1			1348.02
844	359.954	1583.84	283.22	0	1			1862.19
845	343.725	1621.78	337.645	0	1			604.482
846	278.629	1773.77	319.95	0	1			717.09
847	160.594	1807.59	309.43	0	1			758.388
848	673.73	1886.93	345.365	0	1			858.892
849	456.04	1929.15	287.2	0	1			960.351
850	188.584	2027.78	281.715	1	0			864.043
851	187.819	2109.42	288.81	0	1			1070.28
852	319.023	723.752	316.38	0	1			1747.35
853	263.229	760.427	341.845	0	1			1771.61
854	656.502	810.092	319.89	0	1			1736.29
855	229.899	867.989	299.35	0	1			1841.65
856	710.25	889.806	311.315	1	0			1850.88
857	402.189	869.997	332.825	0	1			953.448
858	863.184	1037.49	307.21	0	1			603.348
859	1057.14	1202.43	308.625	0	1			1717.36
860	781.16	1215.58	307.525	1	0			668.728
861	528.801	1256.47	299.705	0	1			792.105
862	614.101	1388.85	296.385	0	1			1247.29
863	640.413	1420.07	296.055	0	1			756.043
864	609.952	1514.45	291.8	0	1			809.484
865	551.884	817.251	315.36	0	1			1588.53
866	788.512	975.505	340.785	0	1			1020.88
867	410.236	1056.17	309.775	0	1			896.548
868	283.21	1170.13	298.045	0	1			1432.65
869	457.91	1420.31	300.27	0	1			1629.87
870	174.743	1671.61	291.35	0	1			1125.87
871	281.791	898.079	316.19	0	1			1313.73
872	1105.03	1116.76	331.77	0	1			1238.6
873	467.248	1158.81	306	0	1			584.508
874	326.227	1170.88	313.755	0	1			657.171
875	653.848	1194.23	308.01	0	1			1735.79
876	818.431	1230.09	312.155	0	1			1559.69
877	213.626	1237.31	308.34	0	1			1069.42
878	771.719	1285.08	311.26	1	0			1572.95
879	579.87	1920.48	310.72	1	0			1059.78
880	313.906	2033.04	307.03	0	1			1462.9
881	266.38	2046.18	310.945	1	0			1473.89
882	296.335	521.019	320.195	0	1			907.512
883	408.06	685.279	319.15	0	1			1608.38
884	558.969	683.844	344.195	0	1			599.612
885	277.842	691.321	327.27	0	1			1720.86
886	754.707	835.937	323.205	1	0			1005.58
887	276.752	857.142	325.205	0	1			1035.04
888	96.795	874.377	335.495	0	1			1073.25
889	802.981	912.676	323.06	0	1			1094.4
890	160.232	955.165	319.17	0	1			1107.23
891	549.322	1122.24	315.125	0	1			1117.23
892	638.903	1131.47	315.13	0	1			578.768
893	554.505	1353.01	306.24	0	1			1141.18
894	265.094	1492.15	309.805	0	1			1212.4
895	221.866	1488.15	308.54	0	1			777.33
896	635.448	1509.46	304.6	0	1			1444.61
897	346.56	1548.1	330.78	0	1			1519.2
898	546.517	1750.75	310.125	0	1			1741.08
899	317.091	572.291	314.38	1	0			961.876
900	466.126	911.932	322.235	0	1			776.95
901	647.454	989.082	322.56	0	1			1190.41
902	579.896	1021.1	324.86	0	1			947.945
903	14.703	1023.74	341.13	0	1			1072.34
904	579.01	1109.74	314.05	0	1			1219.78
905	271.271	1515.94	314.97	0	1			1292.61
906	258.51	1638.9	311.68	0	1			1363.09
907	130.526	1785.01	320.74	0	1			1551.93
908	362.786	1969.13	317.3	0	1			465.212
909	228.625	2143.91	306.365	1	0			900.63
910	469.227	848.144	330.59	0	1			1138.2
911	125.32	894.569	405.905	0	1			1150.45
912	318.354	1034.56	315.86	0	1			1705.04
913	820.906	1083.29	332.475	0	1			1485.38
914	453.141	1224.32	317.765	0	1			1670.04
915	335.86	1232.85	338.175	0	1			1799.96
916	258.75	1359.99	315.03	0	1			926.976
917	434.346	1812.3	334.87	0	1			1093.84
918	471.307	1901.42	319.59	0	1			1465.86
919	124.897	2010.55	314.365	1	0			1591.18
920	421.374	790.964	343.865	0	1			1733.49
921	764.376	796.729	344.86	0	1			1729.36
922	479.354	890.266	331.45	0	1			1555.91
923	528.023	948.295	338.555	0	1			1170.37
924	366.553	997.493	344.07	0	1			1335.05
925	950.42	1026.72	331.695	0	1			1638.07
926	170.251	1118.88	322.49	0	1			1257.68
927	811.891	1163.59	348.955	0	1			1184.47
928	171.052	1315.37	361.095	0	1			1211.66
929	300.588	1477.58	343.7	0	1			1842.05
930	576.178	1488.46	323.235	1	0			930.275
931	396.71	1864.71	325.785	0	1			1024.02
932	602.168	1948.02	346.17	1	0			1606.19
933	922.301	827.104	349.02	0	1			690.375
934	150.8	870.76	352.875	0	1			674.609
935	350.464	965.395	336.185	0	1			927.794
936	484.669	1009.91	333.38	0	1			976.514
937	148.138	1026.82	332.27	0	1			1212.23
938	292.979	1055.3	328.43	0	1			1332.33
939	442.473	1093.95	344.05	0	1			1659.26
940	484.024	1090.22	326.285	0	1			686.538
941	916.094	1147.09	342.21	0	1			1827.43
942	245.659	1289.36	321.89	0	1			920.005
943	465.645	1291.19	326.45	0	1			944.309
944	259.802	1420.86	328.53	0	1			1282.4
945	428.092	1421.06	330.915	0	1			1048.93
946	373.609	1533.37	329.915	0	1			1153.33
947	490.899	1796.34	329.935	0	1			1407.2
948	454.894	1870.2	329.14	1	0			1635.17
949	415.989	1909.37	328.515	1	0			1884.26
950	155.407	1933.05	327.765	0	1			1113.9
951	528.101	2008.94	336.44	1	0			1372.37
952	392	1121.63	334.23	1	0			1380.35
953	711.995	1122.98	331.715	1	0			1418.18
954	149.147	1165.99	352.595	0	1			1806.73
955	480.457	1318.32	347.835	0	1			983.723
956	462.314	1461.58	336.715	0	1			1065.34
957	178.558	1509.25	374.775	0	1			1066.93
958	597.912	882.149	403.12	0	1			1181.18
959	2.774	948.213	343.525	0	1			1237.68
960	25.041	953.698	338.83	0	1			1553.84
961	133.858	1109.27	371.555	0	1			1118.85
962	187.764	1155.4	363.21	0	1			1159.32
963	126.176	1208.81	342.06	0	1			1179.66
964	214.063	1302.88	334.955	0	1			1327.97
965	366.953	1323.16	333.07	0	1			1421.65
966	175.817	1348.02	330.485	0	1			1132.76
967	261.04	1862.19	342.205	0	1			1459.04
968	291.51	604.482	362.755	0	1			1771.26
969	668.595	717.09	360.835	0	1			1782.54
970	739.859	758.388	366.26	0	1			1967.58
971	673.241	858.892	376.165	0	1			1982.99
972	472.6	960.351	342.065	0	1			1333.9
1	118.415	864.043	786.07	0	1			1516.24
2	130.851	1070.28	790.545	0	1			1814.13
3	134.604	1747.35	11.325	0	1			1772.02
4	590.691	1771.61	793.555	0	1			831.805
5	213.96	1736.29	14.14	0	1			1168.28
6	121.904	1841.65	10.955	0	1			1211.5
7	21.692	1850.88	11.4	0	1			1283.67
8	752.529	953.448	806.67	0	1			1463.7
9	638.718	603.348	804.8	0	1			1474.36
10	166.626	1717.36	26.12	0	1			1508.66
11	130.322	668.728	840.5	0	1			923.34
12	198.544	792.105	802.315	0	1			1177.88
13	134.061	1247.29	58.15	0	1			1207.85
14	330.421	756.043	811.63	0	1			1361.28
15	248.666	809.484	815.46	0	1			1438.65
16	278.26	1588.53	34.545	0	1			1605.09
17	99.146	1020.88	842.925	0	1			1673.05
18	51.501	896.548	825.075	0	1			1771.18
19	93.07	1432.65	59.69	0	1			1076.53
20	71.984	1629.87	51.775	0	1			1403.99
21	115.006	1125.88	56.45	0	1			1607.96
22	195.582	1313.73	67.835	0	1			1619.61
23	174.523	1238.6	52.885	0	1			1696.3
24	314.969	584.508	829.255	0	1			2042.17
25	262.447	657.171	823.58	0	1			965.083
26	396.926	1735.79	70.46	0	1			1141.02
27	165.906	1559.69	62.38	0	1			1226.34
28	110.346	1069.42	68.99	0	1			1539.86
29	121.427	1572.95	72	0	1			1546.43
30	201.05	1059.78	68.905	0	1			1642.93
31	111.55	1462.9	67.205	0	1			1666.27
32	226.619	1473.89	80.895	0	1			1702.46
33	198.809	907.512	848.265	0	1			1882.11
34	230.742	1608.38	65.54	0	1			1143.89
35	313.423	599.612	857.485	0	1			1320.67
36	5.379	1720.86	72.15	0	1			1418.9
37	73.939	1005.58	114.345	0	1			1663.99
38	254.774	1035.04	92.365	0	1			1686.59
39	264.724	1073.25	73.545	0	1			1374.58
40	196.966	1094.4	69.985	0	1			1399.79
41	66.586	1107.23	82.305	0	1			1605.1
42	160.08	1117.23	75.95	0	1			1695.49
43	400.845	578.768	906.395	0	1			1794.12
44	272.508	1141.18	83.785	0	1			1808.89
45	187.429	1212.4	77.185	0	1			1844.25
46	220.402	777.33	866.415	0	1			1925.67
47	318.173	1444.61	72.63	0	1			1980.66
48	186.808	1519.2	71.41	0	1			1237.61
49	217.342	1741.08	72.52	0	1			1351.22
50	301.476	961.876	276.62	0	1			1377.94
51	156.335	776.95	883.805	0	1			1647.65
52	67.42	1190.41	78.12	0	1			1666.4
53	1037.54	947.945	904.99	0	1			1716.56
54	319.938	1072.34	90.47	0	1			1721.69
55	110.121	1219.78	84.05	0	1			1810.9
56	19.152	1292.61	87.24	0	1			2116.79
57	190.089	1363.09	100.645	0	1			935.87
58	310.726	1551.93	85.78	0	1			1312.55
59	518.297	465.212	966.66	0	1			1397.58
60	101.707	900.63	971.845	0	1			1502.2
61	13.44	1138.2	99.25	0	1			1519.77
62	421.337	1150.45	96.1	0	1			1736.56
63	643.261	1705.04	123.895	0	1			1914.74
64	344.045	1485.38	101.215	0	1			1157.45
65	233.387	1670.04	100.945	0	1			1311.85
66	200.432	1799.96	110.54	0	1			1424.92
67	331.944	926.976	132.935	0	1			1526.87
68	280.382	1093.84	123.65	0	1			1851.8
69	660.988	1465.86	102.42	0	1			1120.58
70	459.095	1591.18	125.645	0	1			1252.32
71	459.467	1733.49	157.37	0	1			1253.88
72	185.718	1729.36	106.965	0	1			1374.91
73	660.385	1555.91	166.51	0	1			1474.39
74	38.846	1170.37	111.245	0	1			1587.5
75	687.026	1335.05	113.66	0	1			1580.72
76	248.251	1638.07	120.545	0	1			1787.75
77	154.251	1257.68	129.575	0	1			1872.99
78	381.074	1184.47	134.72	0	1			1010.01
79	464.695	1211.66	130.635	0	1			1339.24
80	532.007	1842.05	171.385	0	1			1397.49
81	11.435	930.275	133.69	0	1			1698.03
82	195.808	1024.02	164.17	0	1			2083.93
83	665.308	1606.19	133.94	0	1			942.417
84	354.619	690.375	157.2	0	1			1347.26
85	7.891	674.609	167.28	0	1			1418.01
86	453.26	927.794	144.89	0	1			1628.6
87	7.867	976.514	152.565	0	1			1777.93
88	401.351	1212.23	133.16	0	1			1193.38
89	496.247	1332.33	134.07	0	1			1462.77
90	479.619	1659.26	138.95	0	1			1464.95
91	524.794	1875.35	133.41	1	0			1617.27
92	317.637	686.538	146.03	0	1			1694.75
93	371.646	1827.43	141.3	0	1			1773.75
94	92.438	920.005	147.915	0	1			1866.23
95	64.023	944.309	169.11	0	1			1951.69
96	724.313	1282.4	162.95	0	1			2024.26
97	251.098	1048.93	176.7	0	1			2031.67
98	516.259	1153.33	166.115	0	1			893.287
99	449.777	1407.2	150.035	0	1			1003.97
100	191.493	1635.17	150.02	0	1			1022.72
101	398.424	1884.26	198.525	0	1			1245
102	549.289	1113.9	183.36	0	1			1335.66
103	509.829	1372.37	155.08	0	1			1420.16
104	686.979	1380.35	176.86	0	1			1528.78
105	697.403	1418.18	157.305	0	1			1545.63
106	474.212	1806.72	226.44	0	1			1546.73
107	223.002	983.723	170.42	0	1			1863.42
108	437.461	1065.34	165.6	0	1			1877.35
109	301.334	1066.93	162.6	0	1			1916.11
110	390.964	1181.17	198.085	0	1			402.652
111	344.199	1237.68	171.87	0	1			1019.12
112	453.654	1553.84	166.025	0	1			1240.29
113	309.387	1118.85	169.77	0	1			1409.71
114	617.419	1159.32	266.5	0	1			1530.58
115	275.532	1179.66	185.465	0	1			1628.25
116	640.466	1327.97	172.725	0	1			1636.81
117	351.494	1421.65	198.065	0	1			2208.56
118	533.582	1941.84	166.105	1	0			1002.34
119	383.82	1959.63	186.51	1	0			1041.38
120	323.731	2075.4	188.08	1	0			1687.8
121	500.199	1132.76	181.54	0	1			1747.78
122	503.206	1459.04	180.16	0	1			1766.16
123	219.281	1771.26	174.005	0	1			1767.4
124	284.123	1782.54	178.87	0	1			2043.4
125	330.241	1967.58	182.19	0	1			2050.43
126	437.447	1982.99	181.725	0	1			630.367
127	366.308	2071.49	184.795	1	0			911.453
128	848.551	1333.9	180.155	0	1			918.164
129	220.131	1516.24	181.145	0	1			1310.98
130	78.419	1814.13	184.775	0	1			1376.21
131	362.638	1772.02	266.735	0	1			1403.98
132	421.216	1946.63	178.28	1	0			1814.2
133	275.285	1992.33	183.825	1	0			897.596
134	306.467	2041.28	184.65	1	0			1209.78
135	509.034	831.805	228.42	0	1			1414.46
136	898.586	1168.28	186.8	0	1			1602.7
137	440.427	1211.5	199.27	0	1			1776.27
138	651.241	1283.67	214.97	0	1			2151.81
139	646.306	1463.7	188.775	0	1			671.798
140	719.721	1474.36	206.315	0	1			863.504
141	187.902	1508.66	192.51	0	1			1303.65
142	493.225	1954.34	182.965	1	0			1317.89
143	498.682	923.34	192.465	0	1			1466.32
144	770.081	1177.88	229.615	0	1			1684.96
145	561.585	1207.85	205.845	0	1			1829.02
146	537.269	1361.28	215.28	0	1			2037.71
147	416.379	1438.65	222.2	0	1			1093.88
148	257.993	1605.09	195.63	0	1			1355.33
149	595.101	1673.05	185.745	0	1			1561
150	424.162	1771.18	200.55	0	1			1622.84
151	494.314	1981.03	203.225	1	0			563.768
152	199.742	1076.54	194.12	0	1			1063.24
153	569.242	1403.98	190.885	0	1			1137.09
154	351.4	1607.95	212.52	0	1			1215.72
155	584.391	1619.61	193.615	0	1			1272.7
156	395.564	1696.3	204.82	0	1			1288.33
157	198.559	2042.16	209.135	0	1			1363.24
158	425.391	2103.62	195.72	1	0			1485.9
159	287.926	965.083	202.235	0	1			1527.83
160	822.544	1141.02	201.19	0	1			1945.69
161	509.337	1226.34	207.575	0	1			1982.59
162	218.411	1539.87	198.93	0	1			1166.58
163	270.41	1546.43	209.515	0	1			1438.65
164	538.688	1642.93	199.895	0	1			1800.31
165	676.933	1666.27	209.05	0	1			1955.44
166	149.559	1702.46	200.53	0	1			2024.02
167	691.841	1882.11	205.445	0	1			1043.95
168	727.381	1143.89	247.77	0	1			1202.25
169	318.674	1320.67	206.63	0	1			1556.74
170	687.781	1418.9	203.85	0	1			1609.28
171	335.467	1663.98	214.465	0	1			1637.99
172	201.887	1686.59	208.435	0	1			1762.63
173	569.072	2000.7	198.835	1	0			1824.94
174	593.463	1374.58	229.185	0	1			2119.4
175	369.203	1399.79	242.115	0	1			993.835
176	145.738	1605.1	208.985	0	1			1139.77
177	268.731	1695.49	210.2	0	1			1082.7
178	674.567	1794.12	213.8	0	1			1111.46
179	149.274	1808.89	211.145	0	1			1206.41
180	264.969	1844.25	223.56	0	1			1307.31
181	243.014	1925.67	219.775	0	1			1460.19
182	204.943	1980.66	232.585	0	1			1663.22
183	406.308	1237.61	220.375	0	1			2087.28
184	323.144	1351.22	221.805	0	1			887.703
185	846.313	1377.94	219.005	0	1			1296.35
186	481.985	1647.65	213.31	0	1			1333.55
187	539.115	1666.4	236.76	0	1			1369.53
188	527.241	1716.56	258.595	0	1			1374.75
189	755.066	1721.69	230.82	0	1			1373.7
190	273.609	1810.9	218.145	0	1			1615.91
191	458.544	2116.79	218.285	0	1			1822.83
192	249.636	935.87	230.315	0	1			1915.94
193	485.274	1312.55	229.56	0	1			2003.47
194	475.998	1397.58	238.995	0	1			2087.82
195	452.736	1502.2	224.1	0	1			602.079
196	659.773	1519.78	250.48	0	1			1081.13
197	347.457	1736.56	232.785	0	1			1102.47
198	409.843	1914.74	222.515	0	1			1192.72
199	421.437	2021.89	219.955	1	0			1292.21
200	381.452	1157.44	229.145	0	1			1320.01
201	705.31	1311.85	227.865	0	1			1338.16
202	804.307	1424.92	225.875	0	1			1491.43
203	563.202	1526.87	275.075	0	1			1674.83
204	217.657	1851.8	221.51	0	1			1741.84
205	594.464	1120.58	236.115	0	1			1782.83
206	678.129	1252.32	228.27	0	1			1976.77
207	334.406	1253.88	249.615	0	1			931.11
208	646.739	1374.91	233.37	0	1			1132.04
209	803.675	1474.39	241.28	0	1			1196.79
210	492.77	1587.5	227.47	0	1			1280.03
211	602.545	1580.72	229.915	0	1			1441.09
212	594.5	1787.75	243.525	0	1			1749.78
213	354.234	1872.99	296.435	0	1			1949.55
214	388.292	1980.7	227.715	1	0			706.618
215	264.451	2071.74	228.42	1	0			956.689
216	240.638	1010.01	238.525	0	1			998.198
217	187.146	1339.24	234.995	0	1			1036.77
218	230.573	1397.49	258.04	0	1			1372.07
219	161.988	1698.03	234.18	0	1			1445.54
220	168.527	2083.93	240.72	0	1			1458.2
221	649.386	942.417	282.915	0	1			1626.08
222	676.582	1347.26	239.14	0	1			776.305
223	555.232	1418.01	245.06	0	1			956.876
224	589.687	1628.6	245.155	0	1			1187.23
225	536.98	1777.93	238.66	0	1			1315.45
226	359.957	1989	249.225	1	0			1319.87
227	332.478	1193.38	256.55	0	1			1357.61
228	674.074	1462.77	290.01	0	1			1412.77
229	992.441	1464.95	247.985	0	1			1413.26
230	800.254	1617.27	274.28	0	1			1540.03
231	611.054	1694.75	246.19	0	1			1741.08
232	302.31	1773.75	253.035	0	1			673.395
233	155.431	1866.23	294.875	0	1			940.849
234	137.488	1951.68	248.18	0	1			1059.98
235	570.919	2024.26	250.51	0	1			1201.85
236	170.019	2031.67	244.625	0	1			1235.07
237	52.947	893.287	252.9	0	1			1383.59
238	574.1	1003.97	252.445	0	1			1480.61
239	922.974	1022.72	266.195	0	1			1641.24
240	650.437	1245	250.61	0	1			1688.33
241	416.704	1335.66	249.09	0	1			1698.17
242	634.512	1420.16	244.22	0	1			1732.41
243	260.224	1528.78	261.56	0	1			2050.77
244	834.509	1545.63	247.51	0	1			1091.17
245	207.477	1546.72	251.285	0	1			1162.32
246	567.848	1863.42	251.985	0	1			1638.61
247	501.633	1877.35	248.465	0	1			1811.15
248	377.819	1916.11	241.925	0	1			1821.98
249	263.313	2152.49	250.205	1	0			1858.68
250	342.638	402.652	283.44	0	1			756.777
251	1072.81	1019.12	252.72	0	1			732.311
252	182.609	1240.29	261	0	1			1162.54
253	836.604	1409.71	284.995	0	1			1254.23
254	139.602	1530.58	260.8	0	1			1448.49
255	651.796	1628.25	285.85	0	1			1529.23
256	207.269	1636.81	253.515	0	1			1671.46
257	303.977	2069.61	255.19	1	0			1707.96
258	443.176	2208.56	262.02	0	1			1935.89
259	121.95	1002.34	265.3	0	1			870.212
260	235.154	1041.38	255.9	0	1			967.104
261	195.146	1687.81	268.36	0	1			1019.81
262	234.553	1747.78	302.13	0	1			1107.22
263	347.12	1766.16	295.635	0	1			1217.66
264	473.538	1767.4	263.545	0	1			1435.04
265	483.787	2043.4	256.62	0	1			1488.04
266	290.472	2050.43	258.455	0	1			1578.75
267	466.846	630.367	280.61	0	1			1745.63
268	945.014	911.453	265.96	0	1			717.756
269	3.903	918.164	272.68	0	1			815.706
270	213.8	1310.98	270.61	0	1			892.822
271	178.185	1376.21	263.54	0	1			1058.83
272	515.133	1403.98	294.77	0	1			1265.56
273	98.246	1814.2	262.505	0	1			1415.89
274	599.521	897.596	269.555	0	1			1713.77
275	636.571	1209.78	295.915	0	1			1797.75
276	727.423	1414.46	276.3	0	1			1883.45
277	187.551	1602.7	279.8	0	1			478.892
278	575.374	1776.27	290.035	0	1			529.124
279	354.97	2151.8	271.64	0	1			742.687
280	14.014	671.798	295.995	0	1			1034.77
281	652.561	863.504	311.635	0	1			1163.24
282	394.036	1303.65	283.9	0	1			1456.65
283	871.239	1317.89	279.19	0	1			1521.05
284	726.229	1466.32	271.305	0	1			1869.29
285	544.913	1684.96	281.265	0	1			400.494
286	158.712	1829.02	275.085	0	1			994.401
287	379.499	1975.76	271.43	1	0			998.753
288	170.684	2037.71	289.995	0	1			1099.54
289	134.409	2169.69	296.915	1	0			1122.93
290	858.128	1093.88	285.225	0	1			1139.3
291	690.303	1355.33	276.86	0	1			1307.3
292	666.559	1561	278.305	0	1			1309.02
293	462.215	1622.84	276.995	0	1			1378.8
294	259.001	2022.99	284.595	1	0			1390.66
295	26.791	563.768	310.1	0	1			1605.41
296	788.253	1063.24	316.055	0	1			1742.55
297	291.307	1137.09	308.335	0	1			1804.61
298	698.282	1215.72	309.22	0	1			2047.94
299	1026.73	1272.7	289.625	0	1			401.104
300	498.594	1288.33	297.05	0	1			943.083
301	304.44	1363.24	289.4	0	1			1152.49
302	154.315	1485.9	292.86	0	1			1162.4
303	432.123	1527.83	284.25	0	1			1260.79
304	519.621	1945.69	280.295	0	1			1333.17
305	226.429	1982.59	287.425	0	1			1575.75
306	430.656	2155.4	284.835	1	0			1657.11
307	536.858	1166.58	296.35	0	1			997.898
308	495.5	1438.65	289.98	0	1			1148.25
309	262.496	1800.31	297.855	0	1			1193.8
310	491.507	1955.44	292.725	0	1			1790.51
311	513.126	2024.02	291.23	0	1			2111.24
312	773.097	1043.95	298.72	0	1			937.15
313	325.491	1202.25	295.865	0	1			1231.42
314	148.902	1556.74	310.085	0	1			1449.7
315	631.555	1609.28	295.305	0	1			1525.31
316	559.848	1637.99	312.5	0	1			1744.17
317	771.722	1762.63	296.135	0	1			1785.88
318	109.52	1824.94	294.405	0	1			1908.53
319	424.013	2119.4	292.815	0	1			1980.88
320	594.776	993.835	299.96	0	1			502.562
321	693.355	1139.77	323.925	0	1			503.381
322	298.106	1082.7	318.045	0	1			569.775
323	927.932	1111.46	300.58	0	1			721.781
324	748.169	1206.41	300.13	0	1			830.045
325	823.262	1307.31	303.255	0	1			869
326	291.946	1460.19	301.615	0	1			890.45
327	480.568	1663.22	334.64	0	1			900.976
328	514.442	2087.28	299.825	0	1			901.093
329	320.918	2092.36	296.745	1	0			1083.92
330	770.057	887.703	305.595	0	1			1105.14
331	524.521	1296.35	326.51	0	1			1122.9
332	818.979	1333.56	325.35	0	1			1123.96
333	482.198	1369.53	322.61	0	1			1200.86
334	217.09	1374.75	306.335	0	1			1213.67
335	618.854	1373.7	341.93	0	1			1262.05
336	146.868	1615.91	316.285	0	1			1361.8
337	420.763	1822.83	303.26	0	1			1507.08
338	258.809	1915.94	312.385	0	1			1628.11
339	115.143	2003.47	305.485	0	1			1627.87
340	393.385	2087.82	308.03	0	1			460.611
341	77.886	602.079	336.86	0	1			925.655
342	868.848	1081.13	347.19	0	1			1330.86
343	563.953	1102.47	345.14	0	1			1408.55
344	580.747	1192.72	317.865	0	1			1432.81
345	368.397	1292.21	309.07	0	1			1568.82
346	320.64	1320.01	384.145	0	1			1608.02
347	277.062	1338.16	357.66	0	1			1642.64
348	278.426	1491.43	317.27	0	1			1728.9
349	420.264	1674.83	325.29	0	1			1966.19
350	634.366	1741.84	332.44	0	1			1040.96
351	512.655	1782.84	307.775	0	1			1242.93
352	341.65	1976.77	305.85	0	1			1338.67
353	95.259	2185.7	317.225	1	0			1446.27
354	19.032	931.11	334.78	0	1			1782.25
355	996.005	1132.04	315.81	0	1			1857.81
356	845.188	1196.79	319.62	0	1			1931.82
357	320.728	1280.03	320.665	0	1			1953.43
358	352.813	1441.09	314.67	0	1			972.015
359	563.433	1749.78	321.2	0	1			1020.5
360	119.156	1949.55	350.72	0	1			1113.25
361	308.082	1976.25	325.35	1	0			1465.57
362	437.132	706.618	339.79	0	1			1557.7
363	128.178	956.689	367.03	0	1			1579.11
364	911.448	998.198	319.305	0	1			1811.44
365	977.054	1036.77	332.35	0	1			1869.22
366	547.606	1372.07	319.46	0	1			2006.63
367	521.553	1445.54	313.245	0	1			1001.43
368	415.373	1458.2	324.37	0	1			1009.85
369	492.666	1626.08	325.54	0	1			1055.96
370	103.642	2101.49	321.525	1	0			1282.79
371	318.601	2124.18	322.645	1	0			1362.22
372	11.486	776.305	382.115	0	1			1370.68
373	726.191	956.876	334.675	0	1			1594.04
374	266.045	1187.23	322.03	0	1			1766.92
375	661.921	1315.45	343.465	0	1			1914.62
376	550.563	1319.87	353.62	0	1			1935.69
377	380.942	1357.61	332.26	0	1			2036.54
378	449.134	1412.77	349.825	0	1			573.726
379	110.099	1413.26	324.89	0	1			710.525
380	108.88	1540.03	345.07	0	1			782.567
381	289.575	1741.08	347.105	0	1			809.421
382	479.372	1930.07	321.745	1	0			972.585
383	341.92	1924.89	323.665	1	0			974.87
384	494.769	673.395	397.735	0	1			1262.73
385	634.598	940.849	385.495	0	1			1285.27
386	632.534	1059.98	324.33	0	1			1470.38
387	782.251	1201.85	329.31	0	1			1554.34
388	488.581	1235.07	327.65	0	1			728.158
389	161.14	1383.6	325.57	0	1			950.241
390	329.373	1480.61	328.41	0	1			954.785
391	433.376	1641.24	361.205	0	1			1022.21
392	679.747	1688.33	364.7	0	1			1034.76
393	188.011	1698.17	329.995	0	1			1110.32
394	465.215	1732.41	347.275	0	1			1247.7
395	630.019	2050.77	331.55	0	1			1347.47
396	246.555	1091.17	365.25	0	1			1702.01
397	211.079	1162.32	379.275	0	1			1863.3
398	362.063	1638.61	343.26	0	1			736.453
399	325.936	1811.15	333.665	0	1			789.082
400	263.512	1821.98	334.4	0	1			963.763
401	457.114	1858.68	329.71	0	1			1132.88
402	425.212	1899.81	330.155	1	0			1220.38
403	435.622	756.777	411.36	0	1			1287.52
404	640.601	732.311	342.1	0	1			1340.64
405	561.062	1162.54	335.175	0	1			1647.36
406	711.872	1254.23	343.71	0	1			1703.77
407	631.789	1448.49	338.155	0	1			1760.46
408	213.307	1529.23	378.445	0	1			1887.2
409	315.07	1671.46	358.89	0	1			909.301
410	74.929	1707.96	351.08	0	1			977.231
411	214.292	1935.89	340.99	0	1			1051.11
412	9.638	870.212	423.16	0	1			1062.53
413	340.114	967.104	349.345	0	1			1144.83
414	108.621	1019.81	409.76	0	1			1311.34
415	737.854	1107.22	343.46	0	1			1331.83
416	563.173	1217.66	361.77	0	1			1405.71
417	268.504	1435.04	359.13	0	1			1473.74
418	211.983	1488.04	339.495	0	1			1520.51
419	457.415	1578.75	358.45	0	1			1622.4
420	825.882	1745.63	361.475	0	1			1609.61
421	594.67	1851.38	337.895	1	0			805.192
422	193.214	2019.44	341.38	1	0			1078.47
423	44.172	717.756	366.05	0	1			1079.85
424	141.001	815.706	369.99	0	1			1116.22
425	608.237	892.822	351.165	0	1			1353.6
426	167.718	1058.83	359.02	0	1			1408.58
427	536.62	1265.56	366.975	0	1			1507.6
428	150.072	1415.89	345.115	0	1			1548.56
429	204.185	1713.77	361.315	0	1			779.213
430	454.626	1797.75	346.4	0	1			1029.69
431	275.74	1883.45	352.91	0	1			1060.49
432	489.037	478.892	367.805	0	1			1068.61
433	244.29	529.124	399.49	0	1			1191.27
434	599.896	742.687	449.82	0	1			1188.35
435	398.923	1034.77	385.305	0	1			1217.06
436	272.721	1163.24	380.04	0	1			1325.4
437	498.106	1456.65	374.915	0	1			1643.97
438	465.788	1521.05	352.17	0	1			1814.89
439	249.829	1869.29	395.985	0	1			1809.81
440	163.517	2225.27	356.825	1	0			537.297
441	339.241	400.494	388.295	0	1			863.918
442	372.393	994.401	384.02	0	1			1290.57
443	341.045	998.753	375.305	0	1			1307.63
444	191.159	1099.55	369.745	0	1			1509.29
445	164.869	1122.92	356.235	0	1			1517.56
446	431.515	1139.3	401.565	0	1			1595.17
447	367.001	1307.3	404.525	0	1			1747.66
448	238.617	1309.02	357.255	0	1			1796.24
449	664.947	1378.8	357.88	0	1			605.342
450	413.372	1390.66	357.165	0	1			930.693
451	549.713	1605.41	357.395	0	1			1067.5
452	110.225	1742.55	365.77	0	1			1114.51
453	538.151	1804.61	357.12	0	1			1151.05
454	551.697	2047.94	363.84	0	1			1201.61
455	71.432	401.104	414.01	0	1			961.561
456	371.439	943.083	381.585	0	1			1115.91
457	136.742	1152.49	378.47	0	1			1258.84
458	477.306	1162.4	375.045	0	1			1407.77
459	434.92	1260.79	372.85	0	1			1403.75
460	152.074	1333.17	367.01	0	1			1464.9
461	340.922	1575.75	360.835	0	1			1507.09
462	256.865	1657.11	360.09	0	1			1901.23
463	617.987	1948.42	363.31	1	0			1006.02
464	186.716	997.898	381.685	0	1			1196.13
465	512.21	1148.25	370.415	0	1			1240.35
466	174.975	1193.8	367.625	0	1			1757.13
467	524.046	1790.51	427.63	0	1			1827.16
468	500.729	2111.24	369.395	0	1			1795.58
469	789.007	937.15	377.365	0	1			473.904
470	797.636	1231.42	374.035	0	1			689.972
471	202.576	1449.7	374.18	0	1			965.798
472	284.674	1525.31	376.905	0	1			1024.13
473	562.661	1744.17	414.335	0	1			1180.01
474	300.945	1785.88	376.275	0	1			1192.48
475	271.079	1908.53	378.2	0	1			1361.34
476	349.063	1980.88	372.87	0	1			1409.75
477	55.775	502.562	393.44	0	1			1446.66
478	185.382	503.381	417.63	0	1			781.378
479	56.808	569.775	480.07	0	1			922.296
480	405.364	721.781	381.045	0	1			941.436
481	170.88	830.045	384.94	0	1			958.037
482	793.812	869	386.05	0	1			1025
483	79.133	890.45	429.295	0	1			1062.73
484	343.44	900.976	380.525	0	1			1070.81
485	720.793	901.093	386.635	0	1			1472.66
486	669.372	1083.92	395.1	0	1			1669.04
487	112.513	1105.14	381.16	0	1			1864.85
488	822.523	1122.9	407.05	0	1			651.315
489	612.037	1123.96	404.73	0	1			803.341
490	150.439	1200.86	431.12	0	1			1046.92
491	252.471	1213.67	388.895	0	1			1169.77
492	476.031	1262.05	373.35	0	1			1243.07
493	229.621	1361.8	398.485	0	1			1251.59
494	530.996	1507.08	374.845	0	1			1631.04
495	253.004	1628.11	398.405	0	1			1781.46
496	348.935	1627.88	386.31	0	1			1860.46
497	388.027	1628.49	380.27	1	0			388.52
498	203.304	2158.6	375.39	1	0			646.51
499	417.96	460.611	455.665	0	1			706.017
500	5.632	925.655	392.655	0	1			767.707
501	417.141	1330.86	382.875	0	1			798.856
502	505.347	1408.56	399.065	0	1			854.587
503	572.832	1432.81	385.25	0	1			876.884
504	533.117	1568.82	385.81	0	1			892.907
505	184.579	1608.02	379.53	0	1			1000.8
506	480.907	1642.64	382.64	0	1			1021.24
507	155.516	1661.28	380.745	1	0			1048.49
508	308.627	1728.9	395.955	0	1			1309.09
509	272.621	1966.19	396.62	0	1			1390.43
510	645.372	1040.96	399.46	0	1			1385.68
511	353.567	1242.93	424.235	0	1			1565.23
512	574.485	1338.66	423.295	0	1			724.277
513	623.241	1446.27	393.82	0	1			973.323
514	558.184	1782.25	390.865	0	1			1037.69
515	431.91	1857.81	396.74	0	1			1127.48
516	721.448	1931.82	390.19	0	1			1358.7
517	560.022	1953.43	385.705	0	1			1498.19
518	898.44	972.015	401.59	0	1			1542.09
519	478.678	1020.5	407.405	0	1			1837.92
520	149.97	1113.24	393.825	0	1			1876.1
521	166.881	1465.57	407.045	0	1			373.261
522	228.623	1557.7	392.345	0	1			890.258
523	240.068	1579.11	394.41	0	1			908.939
524	215.158	1811.44	407.35	0	1			959.892
525	354.471	1869.22	404.65	0	1			1100.95
526	670.096	2006.63	396.755	0	1			1106.29
527	567.193	2031.93	397.125	1	0			1147.98
528	307.798	372.827	440.885	1	0			1311.77
529	218.845	1001.43	404.1	0	1			1753.88
530	510.019	1009.85	398.83	0	1			760.544
531	117.627	1055.96	457.945	0	1			893.422
532	98.365	1282.79	401.7	0	1			941.977
533	471.604	1362.22	407.615	0	1			988.462
534	127.993	1370.68	406.165	0	1			1080.63
535	377.848	1594.04	438.525	0	1			1239.18
536	255.066	1766.92	414.44	0	1			1260.59
537	853.664	1914.62	400.875	0	1			1520.93
538	349.533	1935.69	404.615	0	1			1685.66
539	169.024	2036.54	405.22	0	1			2366.14
540	790.132	573.726	404.09	0	1			372.102
541	706.227	710.525	415.365	0	1			540.798
542	584.945	782.567	406.34	0	1			854.334
543	763.212	809.421	410.61	0	1			941.358
544	389.672	972.585	424.305	0	1			1121.88
545	504.642	974.87	430.11	0	1			1421.12
546	509.689	1262.73	406.92	0	1			1466.52
547	449.035	1285.27	404.275	0	1			913.211
548	587.802	1470.38	410.78	0	1			947.902
549	429.772	1554.34	411.01	0	1			1151.19
550	115.144	728.158	414.44	0	1			1234.87
551	84.489	950.241	479.025	0	1			1802.12
552	573.788	954.785	445.095	0	1			1841.97
553	943.428	1022.21	415.755	0	1			1842.28
554	776.404	1034.76	433.53	0	1			2055.03
555	299.423	1110.32	412.96	0	1			689.686
556	475.025	1247.7	428.375	0	1			816.052
557	714.721	1347.47	412.245	0	1			1120.53
558	354.406	1702.01	415.015	0	1			1161.66
559	300.391	1863.3	419.69	0	1			1636.97
560	167.161	2477.65	414.66	1	0			1784.07
561	569.33	736.453	445.715	0	1			1887.83
562	677.893	789.082	515.66	0	1			800.486
563	177.89	963.763	468.075	0	1			1031.49
564	111.295	1132.88	471.095	0	1			1075.35
565	94.869	1220.38	432.13	0	1			1092.91
566	170.518	1287.52	421.255	0	1			1618.8
567	151.881	1340.64	418.715	0	1			1794.12
568	387.15	1647.36	454.17	0	1			695.586
569	149.708	1703.77	418.46	0	1			849.37
570	459.55	1760.46	414.115	0	1			956.496
571	667.15	1887.2	435.43	0	1			1053.22
572	568.316	2393.9	416.795	1	0			1101.98
573	768.51	909.301	428.71	0	1			1566.14
574	686.803	977.231	448.88	0	1			1600.19
575	592.054	1051.11	445.81	0	1			1682.57
576	547.051	1062.53	419.3	0	1			1722.07
577	165.765	1144.83	446.235	0	1			1832.74
578	188.674	1311.34	436.745	0	1			833.597
579	111.48	1331.83	443.965	0	1			915.67
580	441.493	1405.71	423.22	0	1			956.889
581	452.267	1473.74	423.585	0	1			979.74
582	429.379	1520.51	413.195	0	1			1848.73
583	474.674	1622.4	422.81	0	1			1923.84
584	397.074	1609.61	434.805	0	1			551.907
585	220.397	805.192	437.2	0	1			843.607
586	752.65	1078.46	429.57	0	1			854.025
587	578.936	1079.85	432.2	0	1			978.396
588	425.687	1116.22	423.21	0	1			991.048
589	422.593	1353.6	429.905	0	1			1020.64
590	202.166	1408.58	424.44	0	1			1036.57
591	103.943	1507.6	427.205	0	1			1130.06
592	375.286	1548.56	420.92	0	1			1262.47
593	716.347	779.213	434.515	0	1			1331.01
594	161.207	1029.69	442.09	0	1			1341.13
595	465.369	1060.49	424.785	0	1			776.519
596	390.06	1068.61	489.495	0	1			834.314
597	312.925	1191.27	429.395	0	1			1227.89
598	214.576	1188.35	441.035	0	1			1242.06
599	849.397	1217.06	426.935	0	1			1285.22
600	516.586	1325.4	423.43	0	1			1710.8
601	220.615	1643.97	426.985	0	1			640.205
602	344.141	1814.89	428.115	0	1			956.148
603	379.052	1809.81	445.555	0	1			1056.84
604	509.904	2083.11	431.935	1	0			1402.11
605	359.876	537.297	488.995	0	1			647.77
606	679.247	863.918	458.265	0	1			707.441
607	430.326	1290.57	445.14	0	1			752.105
608	123.508	1307.63	433.515	0	1			767.192
609	380.645	1509.29	432.69	0	1			907.987
610	242.434	1517.56	432.95	0	1			930.464
611	343.301	1595.17	429.855	0	1			1085.26
612	238.907	1747.66	437.9	0	1			753.493
613	301.243	1796.24	442.145	0	1			1003.6
614	344.497	605.342	604.255	0	1			1310.11
615	743.216	930.693	490.015	0	1			1713.44
616	203.429	1067.5	474.86	0	1			523.632
617	960.112	1114.51	440.41	0	1			847.125
618	358.842	1151.05	441.76	0	1			866.218
619	389.205	1201.61	446.23	0	1			879.752
620	346.85	961.561	462.855	0	1			1049.7
621	312.889	1115.91	451.79	0	1			1336.45
622	542.194	1258.84	442.94	0	1			793.806
623	86.023	1276.1	449.78	1	0			1171.5
624	140.169	1407.77	446.19	0	1			1179.65
625	406.781	1403.75	468.795	0	1			1224.12
626	227.864	1464.9	444.72	0	1			1351.12
627	182.143	1507.09	443.94	0	1			1756.84
628	806.879	1901.23	448.77	0	1			551.429
629	327.751	1965.05	451.245	1	0			848.768
630	241.113	1006.02	454.24	0	1			1065.1
631	708.641	1196.12	488.05	0	1			1147.04
632	265.207	1240.35	457.395	0	1			1682.71
633	125.587	1757.13	501.65	0	1			1987.32
634	478.741	1827.16	465.76	0	1			551.674
635	204.648	1795.58	532.68	0	1			719.344
636	360.214	2083.93	448.855	1	0			796.937
637	275.605	473.904	512.83	0	1			852.555
638	518.866	689.972	494.785	0	1			950.251
639	883.231	965.798	473.295	0	1			969.871
640	1031.43	1024.13	458.2	0	1			1059.59
641	772.832	1180.01	453.605	0	1			1169.1
642	611.876	1192.48	458.76	0	1			1781.59
643	665.015	1361.34	457.27	0	1			1815.74
644	323.198	1409.75	455.625	0	1			861.271
645	469.643	1446.66	514.255	0	1			952.297
646	463.946	781.378	462.005	0	1			1073.47
647	1046.37	922.296	461.96	0	1			723.468
648	266.493	941.436	461.44	0	1			891.381
649	288.691	958.037	488.14	0	1			945.805
650	351.348	1025	464.125	0	1			1080.54
651	756.433	1062.73	461.46	0	1			1285.57
652	434.239	1070.81	459.685	0	1			1577.11
653	127.922	1472.66	464.295	0	1			960.542
654	450.617	1669.04	474.235	0	1			1270.97
655	220.241	1864.85	457.695	0	1			1670.03
656	626.553	651.315	526.03	0	1			750.038
657	428.586	803.341	516.47	0	1			803.049
658	653.671	1046.92	464.085	0	1			951.285
659	253.624	1169.77	476.52	0	1			1062.31
660	150.527	1243.08	470.56	0	1			1321.13
661	284.196	1251.59	473.155	0	1			532.449
662	111.548	1631.04	468.065	0	1			796.668
663	325.871	1781.46	466.17	0	1			835.112
664	424.942	1860.46	465.935	0	1			988.229
665	313.77	1898.81	472.57	1	0			1249.64
666	492.544	2002.17	466.84	1	0			1623.28
667	311.979	2149.18	464.18	1	0			1646.46
668	21.868	388.52	481.865	0	1			1829.26
669	241.348	646.51	549.32	0	1			682.099
670	834.524	706.017	502.035	0	1			743.374
671	550.842	767.707	508.12	0	1			1081.64
672	745.986	798.856	476.62	0	1			1164.76
673	869.612	854.587	479.005	0	1			1658.49
674	761.496	876.884	475.205	0	1			1708.01
675	356.779	892.907	474.655	0	1			1846.17
676	602.488	1000.8	504.825	0	1			849.872
677	308.425	1021.24	470.98	0	1			1205.5
678	490.264	1048.49	474.55	0	1			1224.74
679	639.01	1309.09	476.54	0	1			1717.51
680	257.202	1390.43	466.155	0	1			1729.51
681	134.145	1385.68	467.88	0	1			711.69
682	229.013	1565.23	471.54	0	1			823.449
683	354.705	1769.88	468.34	1	0			842.754
684	114.761	2004.3	472.01	1	0			1494.56
685	431.72	724.277	492.4	0	1			1603.23
686	248.49	973.323	505.37	0	1			1683.31
687	582.434	1037.69	488.27	0	1			740.371
688	337.329	1127.48	476.42	0	1			862.691
689	605.764	1358.7	472.005	0	1			925.897
690	287.222	1498.19	477.045	0	1			973.539
691	295.233	1542.09	481.515	0	1			1474.58
692	372.835	1837.92	490.99	0	1			1605.87
693	515.846	1876.11	476.585	0	1			613.423
694	344.856	2002.49	471.29	1	0			845.315
695	395.566	373.261	502.935	0	1			923.64
696	268.367	890.258	489.95	0	1			1028.03
697	884.874	908.939	486.17	0	1			1188.52
698	444.026	959.892	488.55	0	1			1181.61
699	135.484	1100.95	486.64	0	1			1305.01
700	690.791	1106.29	482.07	0	1			768.342
701	242.481	1147.98	478.905	0	1			797.061
702	492.952	1311.77	475.41	0	1			857.976
703	175.869	1753.88	496.26	0	1			868.784
704	449.26	760.544	570.24	0	1			1161.26
705	647.894	893.422	501.48	0	1			1189.08
706	418.826	941.977	535.18	0	1			1771.35
707	198.841	988.462	518.865	0	1			2007.14
708	752.295	1080.63	486.785	0	1			758.672
709	242.351	1239.18	483.235	0	1			784.782
710	443.305	1260.59	490.295	0	1			800.181
711	195.231	1520.93	483.51	0	1			817.859
712	255.234	1685.66	484.655	0	1			1012.56
713	115.511	2366.14	484.15	0	1			1064.11
714	244.528	372.102	495.035	0	1			1104.79
715	154.754	540.798	527.785	0	1			1108.33
716	757.346	854.334	501.35	0	1			2471.86
717	562.962	941.358	513.385	0	1			1004.77
718	806.689	1121.88	516.01	0	1			1027.97
719	260.026	1421.12	506.995	0	1			989.822
720	237.778	1466.52	492.035	0	1			1103.07
721	82.678	913.211	508.64	0	1			1115.93
722	519.995	947.902	502.49	0	1			824.406
723	284.617	1151.19	505.685	0	1			1528.67
724	465.223	1234.87	505.31	0	1			963.864
725	347.487	1802.12	499.11	0	1			1027.17
726	187.286	1841.97	522.25	0	1			1063.34
727	221.832	1842.28	511.745	0	1			1521.34
728	274.529	2055.03	493.15	0	1			1818.71
729	250.109	689.686	517.065	0	1			1880.8
730	477.124	816.052	512.375	0	1			1015.21
731	249.267	1120.53	501.775	0	1			1768.72
732	1105.43	1161.66	504.98	0	1			2031.19
733	330.024	1636.97	509.275	0	1			487.287
734	463.95	1784.07	497.25	0	1			649.714
735	230.942	1887.83	494.375	0	1			729.084
736	770.655	800.486	519.695	0	1			741.174
737	613.275	1031.49	503.345	0	1			817.066
738	165.659	1075.35	509.77	0	1			941.241
739	650.156	1092.91	514.38	0	1			1012.26
740	246.516	1618.8	524.68	0	1			604.542
741	386.233	1794.12	555.79	0	1			751.38
742	370.841	695.586	511.06	0	1			1690.95
743	87.339	849.37	513.12	0	1			1951.35
744	855.051	956.496	519.615	0	1			516.683
745	270.845	1053.22	511.995	0	1			804.362
746	591.123	1101.98	523.61	0	1			888.761
747	319.685	1566.14	517.125	0	1			972.593
748	80.611	1600.19	512.605	0	1			1432.81
749	406.952	1682.57	504.775	0	1			1716.28
750	191.282	1722.07	538.115	0	1			579.301
751	509.623	1832.74	508.09	0	1			645.323
752	435.835	2053.95	547.11	1	0			742.994
753	649.621	833.597	525.645	0	1			784.206
754	971.391	915.67	519.455	0	1			899.922
755	685.233	956.889	521.08	0	1			912.1
756	807.199	979.74	514.765	0	1			721.721
757	410.816	1848.73	510.41	0	1			891.495
758	180.451	1923.84	514.305	0	1			1590.89
759	422.076	551.907	532.4	0	1			1668.23
760	147.425	843.607	573.665	0	1			678.854
761	205.641	854.025	535.105	0	1			1443.87
762	751.84	978.396	543.04	0	1			1723.61
763	847.013	991.048	534.08	0	1			885.202
764	164.448	1020.64	564.39	0	1			937.726
765	290.521	1036.57	518.54	0	1			1070.69
766	973.923	1130.06	523.28	0	1			1082.23
767	128.157	1262.47	522.16	0	1			1877.62
768	200.668	1331.01	519.185	0	1			701.452
769	175.336	1341.13	536.645	0	1			1000.07
770	285.309	776.519	548.595	0	1			1226.8
771	829.002	834.314	568.33	0	1			842.593
772	501.524	1227.89	525.835	0	1			855.384
773	92.955	1242.06	552.895	0	1			611.297
774	128.619	1285.22	537.255	0	1			792.058
775	400.636	1710.8	528.16	0	1			854.085
776	108.329	1879.91	524.86	1	0			892.621
777	81.408	2207.91	525.245	1	0			990.75
778	561.684	640.205	540.385	0	1			683.608
779	212.833	956.148	568.07	0	1			557.037
780	669.82	1056.84	531.285	0	1			809.651
781	161.062	1402.11	536.095	0	1			718.552
782	585.047	647.77	548.87	0	1			738.961
783	1093.43	707.441	533.73	0	1			827.092
784	776.703	752.105	536.265	0	1			883.756
785	805.108	767.192	540.265	0	1			907.08
786	934.737	907.987	558.85	0	1			1056.06
787	105.761	930.464	545.325	0	1			820.625
788	211.474	1085.26	538.38	0	1			925.841
789	634.169	753.493	544.06	0	1			760.32
790	1345.68	1003.6	546.19	0	1			722.13
791	162.809	1310.11	537.575	0	1			856.853
792	136.591	1713.44	553.45	0	1			1780.48
793	459.038	523.632	549.56	0	1			1800.45
794	271.201	847.125	561.795	0	1			689.023
795	147.836	866.218	572.78	0	1			825.047
796	378.672	879.752	545.83	0	1			722.244
797	232.427	1049.7	549.78	0	1			922.639
798	379.943	1336.45	543.06	0	1			1023.51
799	398.664	793.806	560.355	0	1			1156.58
800	152.636	1171.5	565.42	0	1			1180.54
801	94.274	1179.65	556.17	0	1			1544.15
802	647.254	1224.12	551.745	0	1			1288.35
803	98.217	1351.12	569.405	0	1			1858.5
804	276.776	1756.84	556.525	0	1			1873.55
805	182.962	551.429	554.76	0	1			1038.49
806	175.484	848.768	566.115	0	1			568.402
807	312.468	1065.1	557.605	0	1			562.97
808	502.041	1147.04	563.94	0	1			1235.73
809	226.449	1682.7	567.4	0	1			689.211
810	696.36	1987.32	592.585	0	1			1016.26
811	329.246	551.674	586.5	0	1			1164.75
812	462.418	719.344	568.815	0	1			1192.42
813	507.072	796.937	586.445	0	1			1791.26
814	849.425	852.555	569.02	0	1			471.396
815	935.66	950.251	560.785	0	1			532.805
816	875.046	969.871	568.845	0	1			1065.56
817	152.199	1059.59	564.575	0	1			1441.67
818	707.319	1169.1	559.88	0	1			1165.98
819	346.359	1781.6	567.105	0	1			1030.04
820	267.339	1815.74	556.105	0	1			624.826
821	794.94	861.271	594.16	0	1			619.495
822	384.127	952.297	578.55	0	1			933.19
823	501.442	1073.47	566.22	0	1			551.163
824	293.274	723.468	577.23	0	1			614.442
825	288.966	891.381	574.765	0	1			646.38
826	611.33	945.805	581.35	0	1			1365.05
827	697.205	1080.54	574.255	0	1			1049.42
828	96.993	1285.57	588.485	0	1			1103.25
829	75.093	1577.11	577.655	0	1			1471.75
830	296.699	1874.96	570.36	1	0			731.686
831	325.743	2200.26	568.485	1	0			1401.31
832	795.325	960.542	592.95	0	1			860.816
833	214.983	1270.97	581.69	0	1			1307.95
834	198.439	1670.03	579.155	0	1			1314.36
835	370.848	1885.65	572.365	1	0			725.805
836	568.098	750.038	605.94	0	1			742.697
837	550.987	803.049	596.08	0	1			1090.61
838	133.799	951.285	605.695	0	1			443.903
839	213.159	1062.31	585.86	0	1			596.841
840	130.876	1321.13	582.93	0	1			630.182
841	485.178	532.449	583.8	0	1			830.156
842	849.027	796.668	597.935	0	1			1389.87
843	235.804	835.112	592.9	0	1			1472.58
844	48.162	988.229	598.625	0	1			1125.38
845	552.42	1249.64	588.26	0	1			1141.23
846	241.126	1623.28	587.26	0	1			1301.38
847	97.242	1646.46	584.115	0	1			1381.3
848	171.931	1829.26	591.175	0	1			891.735
849	183.404	682.099	749.08	0	1			1100.82
850	741.874	743.374	606.885	0	1			649.153
851	76.76	1081.64	596.125	0	1			1095.92
852	386.505	1164.76	586.625	0	1			1063.22
853	125.809	1658.49	604.36	0	1			1098.57
854	373.875	1708.02	592.835	0	1			1484.26
855	474.141	1846.17	598.295	0	1			1373.07
856	63.609	849.872	597	0	1			786.268
857	106.927	1205.5	606	0	1			894.132
858	146.749	1224.74	599.285	0	1			463.692
859	333.747	1717.51	600.405	0	1			510.573
860	273.286	1729.51	598.24	0	1			990.904
861	1000.83	711.69	603.27	0	1			600.028
862	315.291	823.449	605.42	0	1			421.879
863	422.334	842.754	609.665	0	1			878.486
864	197.288	1494.56	608.755	0	1			597.599
865	114.486	1603.23	664.135	0	1			915.923
866	318.51	1683.31	599.42	0	1			789.852
867	358.829	740.371	613.345	0	1			1118.32
868	650.553	862.691	612.685	0	1			1777.01
869	536.456	925.897	636.765	0	1			1240.75
870	339.961	973.539	612.085	0	1			350.469
871	31.052	1474.58	615.885	0	1			1558.6
872	167.801	1605.87	610.305	0	1			674.113
873	277.966	613.423	712.865	0	1			812.302
874	1055.06	845.315	617.385	0	1			820.365
875	27.758	923.64	617.675	0	1			1065.55
876	244.913	1028.03	616.67	0	1			1175.06
877	344.219	1188.52	608.335	0	1			415.792
878	811.39	1181.61	622.22	0	1			706.178
879	74.513	1305.01	613.08	0	1			212.612
880	610.735	768.342	626.73	0	1			1010.74
881	139.375	797.061	621.005	0	1			1410.54
882	188.794	857.976	628.39	0	1			1536.33
883	674.551	868.784	629.05	0	1			1607.94
884	772.036	1161.26	615.075	0	1			219.604
885	216.777	1189.08	615.18	0	1			944.323
886	309.268	1771.35	614.07	0	1			517.06
887	299.824	2007.14	611.895	0	1			594.147
888	466.185	758.672	628.58	0	1			1651.55
889	1099.56	784.782	621.68	0	1			955.627
890	625.064	800.181	630.79	0	1			350.898
891	787.187	817.859	635.18	0	1			679
892	209.402	1012.56	627.08	0	1			710.52
893	193.141	1064.11	624.92	0	1			1299.94
894	625.102	1104.79	627.385	0	1			1391.1
895	139.28	1108.33	626.43	0	1			1401.98
896	80.956	2471.86	622.905	0	1			386.54
897	150.579	1004.77	640.535	0	1			1231.98
898	892.666	1027.97	625.46	0	1			1541.53
899	1260.24	989.822	639.055	0	1			1582.14
900	781.97	1103.07	637.17	0	1			1587.55
901	360.41	1115.93	631.7	0	1			927.386
902	204.425	824.406	641.98	0	1			917.452
903	78.702	1528.67	657.77	0	1			1126.23
904	982.745	963.864	649.565	0	1			1192.55
905	779.519	1027.17	643.885	0	1			645.949
906	557.268	1063.34	656.475	0	1			1312.98
907	98.259	1521.34	644.03	0	1			1492.45
908	131.926	1818.71	642.715	0	1			487.183
909	287.016	1880.8	645.77	0	1			1499.2
910	758.072	1015.21	650.08	0	1			380.577
911	547.929	1768.72	644.64	0	1			535.093
912	141.453	2031.19	646.265	0	1			575.408
913	267.309	487.287	653.58	0	1			848.947
914	944.7	649.714	659.435	0	1			845.24
915	258.19	729.084	649.87	0	1			1019.73
916	129.643	741.174	670.1	0	1			374.853
917	175.607	817.066	658.57	0	1			559.45
918	592.467	941.241	649.625	0	1			597.405
919	308.094	1012.26	651.785	0	1			603.941
920	606.554	604.542	653.57	0	1			715.154
921	840.489	751.38	664.49	0	1			716.098
922	206.037	1690.95	677.53	0	1			494.198
923	232.032	1951.35	653.69	0	1			532.707
924	486.332	516.683	687.53	0	1			788.894
925	491.852	804.362	659.515	0	1			557.412
926	107.599	888.761	659.34	0	1			408.283
927	625.303	972.593	665.385	0	1			615.446
928	621.78	1432.81	664.485	0	1			581.337
929	336.95	1716.28	664.305	0	1			899.992
930	194.524	579.301	680.455	0	1			1035.28
931	271.68	645.323	667.635	0	1			551.522
932	661.139	742.994	663.73	0	1			1533.86
933	231.189	784.206	666.535	0	1			494.658
934	252.015	899.922	673.1	0	1			1800.71
935	226.952	912.1	665.34	0	1			494.356
936	498.36	721.721	698.46	0	1			618.202
937	810.326	891.495	670.585	0	1			785.822
938	94.047	1590.89	684.045	0	1			611.686
939	319.397	1668.23	675.545	0	1			1026.97
940	215.667	678.854	678.385	0	1			630.448
941	77.103	1443.87	679.81	0	1			547.807
942	221.341	1723.61	682.375	0	1			394.254
943	90.564	885.202	697.995	0	1			604.035
944	131.93	937.726	686.48	0	1			739.534
945	762.624	1070.69	692.865	0	1			290.716
946	172.133	1082.23	708.46	0	1			416.749
947	14.851	1877.62	697.98	0	1			404.76
948	692.994	701.452	747.08	0	1			450.512
949	283.606	1000.07	700.81	0	1			1526.01
950	260.775	1226.8	709.605	0	1			1595.88
951	746.088	842.593	713.425	0	1			758.183
952	249.644	855.384	712.32	0	1			582.353
953	180.78	611.297	723.075	0	1			490.334
954	92.74	792.058	721.255	0	1			575.996
955	200.207	854.085	716.695	0	1			609.575
956	151.066	892.621	719.51	0	1			1002.16
957	124.595	990.75	719.4	0	1			1272.07
958	112.385	683.608	732.345	0	1			1363.88
959	253.557	557.037	738.71	0	1			1241.3
960	1270.03	809.651	734.725	0	1			1368.77
961	229.567	718.552	742.08	0	1			1434.67
962	343.324	738.961	752.025	0	1			1561.33
963	846.042	827.092	742.48	0	1			491.618
964	330.41	883.756	739.275	0	1			946.366
965	1278.36	907.08	751.325	0	1			964.673
966	960.557	1056.06	749.26	0	1			1122.59
967	254.345	820.625	754.3	0	1			1229.11
968	110.285	925.841	780.525	0	1			1244.43
969	222.287	760.32	763.96	0	1			1190.48
970	143.214	722.13	770.08	0	1			1196.58
971	768.666	856.853	786.58	0	1			1509.29
972	225.465	1780.48	764.22	0	1			1563.47
973	379.45	1800.45	770.555	0	1			803.566
974	143.91	689.023	781.85	0	1			804.471
975	47.902	825.047	774.09	0	1			957.707
976	214.121	722.244	793.635	0	1			1395.74
977	72.841	922.639	784.415	0	1			1880.49
1	629.554	713.874	13.215	1	0			812.087
2	487.74	770.343	30.43	1	0			892.383
3	847.207	1044.92	56.045	1	0			893.523
4	484.681	1023.51	171.515	0	1			1587.14
5	767.236	1063.28	64.695	1	0			1586.79
6	682.256	1156.58	58.545	0	1			1839.35
7	524.23	1180.54	54.175	0	1			667.4
8	525.232	1544.15	666.71	0	1			703.891
9	431.044	1288.35	159.935	0	1			707.917
10	190.564	1706.11	647.125	1	0			840.419
11	29.39	1858.5	19.75	0	1			894.991
12	921.918	1761.78	654.15	1	0			898.948
13	166.288	1873.55	41.345	0	1			1056.16
14	539.3	1038.49	101.625	0	1			1184.63
15	304.127	568.402	663.865	0	1			1256.9
16	815.773	562.97	667.85	0	1			1320.53
17	461.87	1224.25	57.495	1	0			704.103
18	570.464	1235.73	64.385	0	1			915.179
19	291.936	689.211	657.53	0	1			940.537
20	632.313	1347.14	108.67	1	0			1249.28
21	809.299	1016.26	88.46	0	1			1250.86
22	833.571	1164.75	83.075	0	1			1560.02
23	598.986	1192.41	55.285	0	1			725.837
24	137.335	1791.26	654.55	0	1			823.664
25	623.077	1280.22	79.71	1	0			996.887
26	587.116	471.396	695.455	0	1			1227.54
27	251.62	532.805	695.94	0	1			1584.62
28	430.094	1065.56	75.32	0	1			739.356
29	335.892	1441.67	668.275	0	1			829.683
30	482.877	1165.98	75.505	0	1			852.672
31	587.707	1030.04	67.485	0	1			1215.42
32	360.274	624.826	672.49	0	1			1334.58
33	187.554	1301.47	664.295	1	0			1521.84
34	564.629	1270.88	94.42	1	0			1570.59
35	487.089	1277.51	68.7	1	0			803.104
36	544.315	1317.43	120.26	1	0			966.448
37	159.469	619.495	300.865	0	1			975.681
38	479.505	933.19	149.99	0	1			1122.09
39	886.538	551.163	686.965	0	1			1366.54
40	642.023	1227.38	77.9	1	0			1372.62
41	165.197	614.442	717.305	0	1			1432.29
42	571.829	646.38	689.385	0	1			1510.44
43	177.362	1365.05	669.095	0	1			1676.55
44	671.634	1049.42	93.78	0	1			1040.29
45	581.995	1103.26	158.36	0	1			1591.1
46	396.105	1900.61	666.88	1	0			1593.03
47	477.87	1471.75	87.895	0	1			1669.19
48	317.856	731.686	85.47	0	1			1695.69
49	635.063	1401.31	111.72	0	1			732.951
[truncated: 3,443 more rows]

## Sheet: Figure 3
Figure 3B
	Pomc+				Ghost
Fasted	4.6875	3.01003	8.09249	35.5301	16.6667	0	0	33.3333
Refed HFD	41.4894	47.3684	57.5397	47.7419	0	20	25	20
Figure 3D
	Pomc+				Ghost
VEH	2.04082	9.375	5.88235		7.8125	10.1266	6.52174
Leptin	50	51.5625	56.1404	54.2373	36.0902	33.3333	34.2857	37.5
Figure 3E
	Ghost	Pomc+
Activated	5	8
Inhibited	2	9
Nothing	17	7
Figure 3F
	Ghost	Pomc+
Activated	5	13
Inhibited	8	3
Nothing	15	9

## Sheet: Figure 4
Figure 4B
	Ghost								Pomc+
CD	7.7381	32.2222	16.9697	33.5714	26.4706	19.5122	12.6374	6.71642	92.2619	67.7778	83.0303	66.4286	73.5294	80.4878	87.3626	93.2836
HFD	23.6486	30.4348	41.1765	41.0853	34.9593	45.7364	15.7447	35.0488	76.3514	69.5652	58.8235	58.9147	65.0407	54.2636	84.2553	64.9512
Figure 4C
	Ghost						Pomc+
CD	7.69231	13.1579	9.30233	7.18954	8.69565	13.7615	92.3077	86.8421	90.6977	92.8105	91.3043	86.2385
HFD	22.7642	24.7863	12.1795	14.0625	26.4463	20.6522	77.2358	75.2137	87.8205	85.9375	73.5537	79.3478
Figure 4D
	Ghost				Pomc+
CD	12.0735	10.6952	8.67052	28.7879	87.9265	89.3048	91.3295	71.2121
HFD	28.6195	40.273	39.2962	50.4762	71.3805	59.727	60.7038	49.5238
HFD-CD	6.99301	9.54907	13.5417		93.007	90.4509	86.4583
Figure 4F
	a	b	c	d
Pomc	0.627267	1.35637	2.26033	0.502705
Tbx3	0.646362	1.79594	1.58488	0.757993
Gad1	0.604217	0.955498	2.6225	0.819803
Slc17a6	0.436545	1.42435	3.15324	0
Lepr	0.631825	3.65907	0	0
Insr	0.334789	3.30523	0.851125	1.29217
Glp1r	0.41506	2.8795	1.6574	0
Figure 4G
	a	b	c	d
Pomc	0.627267	1.35637	2.26033	0.502705
Tbx3	0.646362	1.79594	1.58488	0.757993
Tbx3os1	0	4.96604	0.953457	0
Cartpt	0.7624	1.00927	1.6979	1.3661
Npy1r	0.577119	1.95847	1.7239	0.647111
Prdm12	0.275711	2.33499	2.76984	0
Asb4	0.967358	0.890938	1.55672	0.367668
Shisal2b	0.612275	1.67472	2.08684	0.272373
Serpina3n	0.567681	1.95877	1.81325	0.538569
Rnf128	0.493033	2.50948	1.76202	0.00768506
Cpne4	0.0958096	3.62867	1.83256	0.420854
Pon2	1.15413	0.987226	0.56416	0.743384
Cd44	0.507879	2.69541	1.31815	0.381227
Gfra1	0.44481	2.9735	1.444	0
Npy5r	0.273463	2.81064	1.74631	1.03335
Gpr101	0.764484	1.21266	2.1528	0
Pdyn	0.546869	3.00934	0.883254	0.278397
Stk32a	0.793156	1.63859	1.21627	0.735191
Sncg	0.989167	0.463496	1.72101	0.801658
Cckar	0.606693	1.15582	2.80609	0
Ecel1	0.444027	2.09868	2.0659	0.65753
Npy2r	0.203486	3.0603	2.21609	0.0776813
Sntb1	0.228362	4.37028	0.742505	0
Lrrc9	0.0402125	5.17646	0.445161	0.259091
Lepr	0.631825	3.65907	0	0
Hs6st2	0.522137	1.74511	2.4433	0.0829702
Ctsz	0.771694	0.868009	1.66788	1.66252
Il1rapl2	1.68889	0	0	0
Ptprm	0.304811	2.86246	2.05435	0.0698777
Slc18a2	0.202453	2.441	2.92972	0
Eda	1.12886	1.93855	0	0
Gpr179	0.653854	3.23591	0.375812	0
Spag16	0.5783	3.8403	0.00438716	0
Isl1	0.797847	1.49474	1.33881	0.766596
Nhlh2	1.1381	0.669216	1.34049	0
Ammecr1	0.240281	3.77894	1.33843	0
Esr1	1.45759	0.394711	0.432479	0.0145776
Gpx3	0.754234	1.21235	1.80674	0.769679
Thsd4	0.455362	0.694494	3.87336	0
Figure 4H
	CD	HFD
0	60	58
1	16	18
2	21	11
3	3	13
Figure 4I
	a	b	c	d
RMP	0	0	0	0
Input resistance	-37.0088	0	0	0
AP threshold	0	0	0	0
AP amplitude	0	0	0	0
AP duration	0	0	0	0
AP rise time	-18.6957	0	0	0
Half-width	-22.2924	0	0	0
fAHP amplitude	-65.3373	0	0	0
mAHP amplitude	-30.8885	0	0	0
EPSCs amplitude	-10.8315	0	0	0
EPSCs frequency	98.8381	0	0	0

## Sheet: Figure S1
Figure S1A
	Pomc+				Ghost
Male	86.0294	86.8421	90.2632	68.7117	13.9706	13.1579	9.73684	31.2883
Female	87.0588	87.5421	87.2642	79.3103	12.9412	12.4579	12.7358	20.6897
Figure S1B
Ghost						Pomc+
7.69231	13.1579	9.30233	7.18954	8.69565	13.7615	92.3077	86.8421	90.6977	92.8105	91.3043	86.2385
Figure S1C
VEH	TAM
93.8272	77.3663
80.6584	100.412
110.288	88.8889
115.226
Figure S1D
Ghost			Pomc+
0	2.9316	15.1515	100	97.0684	84.8485
Figure S1E
	Ghost				Pomc+
1 TAM	9.84252	7.5	15.1292	12.1684	90.1575	92.5	84.8708	87.8315
2 TAM	19.2182	11.6	4.23077	9.31373	80.7818	88.4	95.7692	90.6863
Figure S1F
Day 1 post TAM	Day 4 post TAM	Day 14 post TAM
2.48756	9.54774	0.952381
7.32759	10.7143	7.36842
12.5714	6.12245	4.31034
13.9706	14.7887
	14.0845
Figure S1G
Ghost					Pomc+
10.7981	12.5828	8.92019	7.89474	1.35135	89.2019	87.4172	91.0798	92.1053	98.6486

## Sheet: Figure S2
Figure S2B
	Pomc+										Ghost
AgRP	21.8487	35.0877	11.7647	14.4737							4.7619	24.3243	9.375	7.69231
NPY	4	16.6667	8.33333	0	0	0	0	5	10	20	8.25688	16	14.4737	7.29927	0	12	11.1111	7.27273	12.3894	6.71141

## Sheet: Figure S4
Figure S4A
	Ghost				Pomc
Fasted	30.0792	15.3191	8.43882	14.0845	69.9208	84.6809	91.5612	85.9155
Refed HFD	8	33.4975	30.1587	14.4737	92	66.5025	69.8413	85.5263
Figure S4B
Ri			Capacitance			RMP			AP Threshold			AP amplitude			mAHP			fAHP
Pomc+	Ghost		Pomc+	Ghost		Pomc+	Ghost		Pomc+	Ghost		Pomc+	Ghost		Pomc+	Ghost		Pomc+	Ghost
638.75	422.43		15	30		-52.8381	-64.7904		-16.1438	-34.3018		32.196	62.3474		-15.1978	-16.51		9.58252	-3.9978
585.456	817.108		30	25		-71.1837	-53.7556		-31.8909	-4.11987		61.2488	6.34766		-21.3623	-28.4729		-5.85938	-0.85449
1152.08	672.814		16	21		-66.5514	-67.1717		-29.9072	-33.8135		42.2668	48.4314		-14.0076	-17.7307		6.98853	13.031
325.89	833.878		31	30		-62.2577	-48.3059		-14.3127			61.4319			-22.9797			-5.98145
692.153	922.569		25	15		-48.938	-52.7269		-29.2053			36.8652			-14.2212			8.39233
639.967	516.112		27	40		-84.8896	-54.6288		-16.8762	-9.67407		16.6321	2.38037		-30.6396	-22.0032		-3.08228	-0.42725
582.883	922.227		21	31		-35.5988	-61.257		-17.4561	-12.5427		28.9002	38.1165		-27.0386	-19.2871		4.18091	12.0239
2132.51	768.77		15	17		-59.9776	-53.4642			-11.4136			18.1274			-18.9209			6.13403
1510.05	1078.87		17	18		-65.1765	-72.3788		-8.69751	-31.9519		11.5662	52.4597		-37.2925	-6.71387		-2.28882	16.4795
492.125	604.241		42	32		-58.9073	-64.8375		-26.6724	-30.0598		32.6233	68.8782		-17.0288	-18.0054		15.2588	0.946045
560.452	366.216		24	30		-56.2939	-51		-29.0222	-10.4065		39.4287	4.5166		-19.3481	-27.7405		4.91333	-1.64795
444.455	850.909		24	32		-56.9505	-59.4286		-19.4702	-32.5623		32.196	56.3965		-16.9373	-12.8479		11.7798	17.1204
638.806	562.548		56	21		-61.0117	-63.7571			-18.4326			36.6516			-12.8174			17.6392
667.261	1729.4		25	14		-56.1466	-60.9601			-26.7944			46.2646			-15.6555			6.74438
385.839	426.499		22.8	32		-54.029	-56.1368		-15.8691	-16.7847		33.1726	36.5601		-18.158	-27.0691		5.0354	5.37109
487.808	426.641		44	28		-57.987	-55.1947		-28.3813	-26.6418		60.2722	49.4995		-19.3787	-16.4185		8.48389	14.801
577.788	692.023		27	22		-66.5558	-56.0934
299.604	525.473		30	21		-55.2521	-45.4539		-23.1018	-15.5334		42.3889	36.5906		-11.0168	-20.5383		9.64355	10.6812
661.788	596.656		31	29		-54.2218	-50.1973		-24.3225	-23.8342		53.4668	57.6782		-17.7002	-17.8833		-2.92969	-14.5874
391.977	418.281		41	35		-58.6172	-61.4854		-23.8037	-3.2959		48.7061	20.8435		-19.7754	-35.4309		-4.30298	-3.78418
556.403	991.901		21	30		-48.9732	-53.3177		-21.3623	-33.7219		57.6782	26.3367		-16.3574	-5.15747		-8.36182	4.18091
1019.57	957.031		27.5	24.7		-71.826	-87.0322			-29.3884			66.925			-12.3596			-0.12207
	303.277			22.3			-71.2172			-7.62939			27.2217			-22.2473			-0.213623
	1214.73			43			-45.9492

## Sheet: Figure S5
Figure S5D
CD	HFD
84	74
90	69
82.5	93.5
140	129
68	82
82	129
91	117.5
89.3333	110
	88
Figure S5E
	Ghost											Pomc+
CD	17.1171	3.95683	10.9626	14.8649	18.3333	10.9626	14.8649	8.33333	10.4	15.0259		82.8829	96.0432	89.0374	85.1351	81.6667	89.0374	85.1351	91.6667	89.6	84.9741
HFD	3.861	14.5833	11.0092	20.5534	44.4444	7.75194						96.139	85.4167	88.9908	79.4466	55.5556	92.2481
Figure S5F
	Ghost												Pomc+
CD	9.90991	8.41121	7.34824	14.6269	2.68199	7.67196	10.0358	11.976	21.3483	18.7919			90.0901	91.5888	92.6518	85.3731	97.318	92.328	89.9642	88.024	78.6517	81.2081
HFD	13.0435	4.73934	14.8148	0.617284	9.12281	8.92857	19.5719	8	10.8303	17.3913	16.1184	10.9804	86.9565	95.2607	85.1852	99.3827	90.8772	91.0714	80.4281	92	89.1697	82.6087	83.8816	89.0196
Figure S5G			Figure S5H
% Ghost	BW		Time (months)	CD			HFD-CD switch
7.7381	35.29		0	43.8	39.25	44.13	52.37	59.73	60
32.2222	39.44		1	45.6	39.4	44.25	47.7	55.2	53.4
16.9697	35.95		2	45.5	39.9	45	46.83	54.4	52.37
26.4706	33.42		3	47.1	40.6	45.5	46.4	54.2	53.2
19.5122	29.28		4	47.5	41.7	47.7	47	53.2	53.5
12.6374	36.97
6.71642	42.95
14.0351	29.28
21.8391	33.6
23.6486	47.7
30.4348	49.57
41.1765	52.1
41.0853	60.82
34.9593	53.2
45.7364	48.06
15.7447	54.46
13.6364	52.38
30.0813	52.37
19.7861	55.05

## Sheet: Figure S6
Figure S6B
	CD								HFD
Total	0.5	0.5	1	5	3	6	6	3	0.25	3	6.75	5	1	1	6	2
Reporter+	0	0	0	1	0	2	0	2	0	0	0	0.5	3.25	4	2	1
Figure S6C
	Pomc+					Ghost
CD	7.05882	0.980392	4	2.09424		0	0	0	0
HFD	4.14508	0	3.125	0.806452	9.73451	0	0	0	0	0
Figure S6D left										Figure S6D right
	Pomc+				Ghost					CD	HFD
CD	3.37079	0	10.5263		6.25	0	0			97	50
HFD	23.8095	31.5789	22.807	23.7705	37.5	15.3846	16.2162	13.5135		76.5	105
										39.5	75.5
											79.5
Figure S6E
	Pomc+						Ghost
Chow	94.6903	91.6667	92.973	95.1111	91.3636	91.7431	88.4615	69.3252	72.2222	89.6552	73.7705	64.2857
HFD	92.4051	98.8827	96.2547	83.8863	93.7255	98.8571	81.25	96.9388	93.6508	68.0702	85.5769	95.2941
Figure S6F
	Pomc+					Ghost
CD	71.0843	66.2162	65.0407	61.7647	56.3758	67.6056	72.5	71.2121	75	47.619
HFD	60.5882	54.7059	45.9596	66.0377	57.8512	58.9744	57.5472	40.9091	61.2613	55.6962
Figure S6G
	Pomc+					Ghost
CD	43.5644	32.4324	65.1934	49.1228	61.0526	18.5714	27.8481	65.2174	62.5	61.7021
HFD	15.6716	67.0213	40.4255	55.9701	73.9316	23.8095	65.2174	40	50	33.3333
